# Supplementary material for: Whole-Genome Scanning for Selection Signatures Reveals Candidate Genes Associated with Growth and Tail Length in Sheep
Source: Animals (Basel). 2024 Feb 22;14(5):687. doi: 10.3390/ani14050687 (PMC10931155; doi:10.3390/ani14050687)
Supplement: Supplementary file 1 [file animals-14-00687-s001.zip]

Archive with 3 entries (2 files):
- Supplementary Materials/
- Supplementary Materials/Table S1.xlsx
- Supplementary Materials/Table S2.xlsx
