# Supplementary material for: Whole-Genome Scanning for Selection Signatures Reveals Candidate Genes Associated with Growth and Tail Length in Sheep
Source: Animals (Basel). 2024 Feb 22;14(5):687. doi: 10.3390/ani14050687 (PMC10931155; doi:10.3390/ani14050687)
Supplement: Supplementary file 1 [file animals-14-00687-s001.zip › Supplementary Materials/Table S1.xlsx]

## Sheet: Sheet1
Table S1 The sampling location of different breeds
Breed	Abbr	Sampling location
Hu sheep	HUS	Hangzhou, zejiang and suzhou, Jiangsu, China
Sunit sheep	SNT	Sunite, Inner Mongolia, China
Ujimqin sheep	UJI	Ujimqin, Inner Mongolia, China
Taihang fur sheep	THF	Anyang, Henan, China
Small-tailed Han sheep	STH	Jining, Shandong, China
Tan sheep	TAN	Yanchi, Ningxia, China
Tong sheep	TON	Xianyang, Shaanxi, China
Large-tailed Han sheep	LTH	Liaocheng, Shandong, China
Guangling Large-tailed sheep	GLT	Guangling, Shanxi, China
Lanzhou Large-tailed sheep	LLT	Lanzhou, Gansu, China
Dorper sheep	AWD	Tianjin, China
Texel sheep	TEX	Jinchang, Gansu, China
Hornless Poll Dorset sheep	DOP	Jinchang, Gansu, China
Australian Merino sheep	AME	Jinchang, Gansu, China
German Mutton Merino sheep	GME	XinlingolLeague, Inner Mongolia, China
