# Supplementary material for: Whole-Genome Scanning for Selection Signatures Reveals Candidate Genes Associated with Growth and Tail Length in Sheep
Source: Animals (Basel). 2024 Feb 22;14(5):687. doi: 10.3390/ani14050687 (PMC10931155; doi:10.3390/ani14050687)
Supplement: Supplementary file 1 [file animals-14-00687-s001.zip › Supplementary Materials/Table S2.xlsx]

## Sheet: introduced population result
List of candidate genes (q-value < 0.05) identified using the DCMS method for introduced population
CHROM	BIN_START	BIN_END	Fst_pvalue	Tajima.D_pvalue	Pi_pvalue	XP-EHH_pvalue	DCMS	DCMS_pvalue	DCMS_qvalue	gene
1	20640001	20680000	0.0669603	0.00161896	0.00438115	0.0361541	10.7829	5.71e-05	0.0162221	LOC101123247
1	20660001	20700000	0.240825	0.00309213	0.00137343	0.0287729	9.95213	0.000186922	0.0353677	LOC101123247
1	20700001	20740000	0.0396836	0.0157752	0.0122841	0.0180924	10.0176	0.000170774	0.0335652	LOC101123247
1	20740001	20780000	0.0711956	0.00124299	0.0127752	0.0175783	10.7432	6.06e-05	0.0166051	P3R3URF
1	20740001	20780000	0.0711956	0.00124299	0.0127752	0.0175783	10.7432	6.06e-05	0.0166051	TSPAN1
1	21000001	21040000	0.0253739	0.0134427	0.0233943	0.00433512	11.1008	3.55e-05	0.0115953	LOC101103602
1	21020001	21060000	0.0443179	0.00987486	0.0538782	0.00247063	10.6335	7.11e-05	0.0183141	LOC101103602
1	21040001	21080000	0.0486837	0.00608451	0.0668145	0.00128903	11.0953	3.58e-05	0.0115953	DMBX1
1	21060001	21100000	0.0131128	0.00349111	0.053579	0.000928405	12.9209	1.82e-06	0.0014837	DMBX1
1	21060001	21100000	0.0131128	0.00349111	0.053579	0.000928405	12.9209	1.82e-06	0.0014837	TMEM275
1	21080001	21120000	0.0208853	0.00164197	0.0601852	0.00138877	12.5408	3.5e-06	0.00240655	TMEM275
1	21080001	21120000	0.0208853	0.00164197	0.0601852	0.00138877	12.5408	3.5e-06	0.00240655	KNCN
1	21080001	21120000	0.0208853	0.00164197	0.0601852	0.00138877	12.5408	3.5e-06	0.00240655	MKNK1
1	21100001	21140000	0.06495	0.00548603	0.069546	0.00738121	9.68569	0.000268522	0.0435369	KNCN
1	21100001	21140000	0.06495	0.00548603	0.069546	0.00738121	9.68569	0.000268522	0.0435369	MKNK1
1	21380001	21420000	0.0341975	0.0156678	0.217531	0.00187983	9.93018	0.000192648	0.0363084	LOC101105610
1	21640001	21680000	0.0304916	0.00600011	0.0327781	0.00441184	11.133	3.38e-05	0.0113705	LOC101106121
1	21660001	21700000	0.0441645	0.00531723	0.00906154	0.00620727	11.3605	2.38e-05	0.00895543	LOC101106121
1	21680001	21720000	0.0277217	0.00495661	0.0219671	0.00497963	11.4662	2.02e-05	0.00813632	LOC101106121
1	26100001	26140000	0.0877765	0.0085091	0.069968	0.0034374	9.68398	0.000269141	0.0435639	OSBPL9
1	26120001	26160000	0.108409	0.00682877	0.0693465	0.00114324	10.3274	0.000110568	0.02488	OSBPL9
1	26660001	26700000	0.0194658	0.0242843	0.0224659	0.0160745	10.1828	0.000135631	0.0289667	ZFYVE9
1	69720001	69760000	0.00743492	0.00436581	0.0286655	0.0401363	11.1477	3.3e-05	0.0111964	GFI1
1	69760001	69800000	0.0150003	0.0323177	0.154138	0.00458832	9.94969	0.000187549	0.0354166	EVI5
1	85720001	85760000	0.016366	0.00735052	0.0957792	0.00486454	10.8894	4.87e-05	0.0144449	LOC101121385
1	98120001	98160000	0.151599	0.0134273	0.0693465	0.000890042	9.81188	0.000226436	0.0394763	PRKAB2
1	98140001	98180000	0.157062	0.00729681	0.0930861	0.000936078	9.86872	0.000209565	0.0381528	PRKAB2
1	98140001	98180000	0.157062	0.00729681	0.0930861	0.000936078	9.86872	0.000209565	0.0381528	FMO5
1	106420001	106460000	0.0400135	0.0047341	0.0224429	0.00883903	10.7553	5.95e-05	0.0164889	MEF2D
1	106440001	106480000	0.0551826	0.00646815	0.0218214	0.0177855	9.84377	0.00021682	0.0388856	MEF2D
1	106780001	106820000	0.0079183	0.00574691	0.0475482	0.0356707	10.7395	6.09e-05	0.016609	INSRR
1	106780001	106820000	0.0079183	0.00574691	0.0475482	0.0356707	10.7395	6.09e-05	0.016609	NTRK1
1	106800001	106840000	0.0132279	0.0433281	0.0700371	0.00574691	10.2568	0.000122211	0.0266891	NTRK1
1	106800001	106840000	0.0132279	0.0433281	0.0700371	0.00574691	10.2568	0.000122211	0.0266891	PEAR1
1	111240001	111280000	0.00415097	0.0118161	0.0351566	0.0131435	11.8101	1.17e-05	0.0055804	PEA15
1	111240001	111280000	0.00415097	0.0118161	0.0351566	0.0131435	11.8101	1.17e-05	0.0055804	DCAF8
1	111260001	111300000	0.00213303	0.0432437	0.0860041	0.0435583	10.3858	0.000101725	0.0234966	DCAF8
1	198300001	198340000	0.0243457	0.026824	0.12858	0.00171103	10.3853	0.000101805	0.0234966	TP63
1	198320001	198360000	0.00857049	0.141302	0.18987	0.00217139	10.0139	0.000171655	0.0336443	TP63
1	198380001	198420000	0.0132048	0.0365531	0.229631	0.00560112	9.59042	0.000305007	0.0469244	TP63
1	198400001	198440000	0.00575458	0.0163277	0.250347	0.000905387	11.8997	1.01e-05	0.00505478	TP63
1	198420001	198460000	0.0032686	0.0297243	0.203743	0.00063684	12.4818	3.87e-06	0.00251002	TP63
1	198440001	198480000	0.0018875	0.020893	0.0490904	0.000391311	14.3753	1.25e-07	0.000191788	TP63
1	198460001	198500000	0.00836332	0.154553	0.0580906	0.000283893	12.0904	7.42e-06	0.00406102	TP63
1	198480001	198520000	0.00830194	0.233613	0.125358	0.000698222	10.7678	5.84e-05	0.0164877	TP63
1	202200001	202240000	0.122296	0.000398984	0.020072	0.0519984	9.7767	0.000237504	0.0402704	IGF2BP2
1	202240001	202280000	0.0983803	0.000329929	0.0254429	0.0555202	9.90592	0.000199166	0.0371731	IGF2BP2
1	202260001	202300000	0.14543	0.000291565	0.0184991	0.0531416	9.78756	0.000234033	0.0399818	IGF2BP2
1	202280001	202320000	0.159624	0.000168801	0.0189057	0.0512464	9.97619	0.000180827	0.0347233	IGF2BP2
1	237480001	237520000	0.00802572	0.0225196	0.225702	0.0163737	9.57656	0.000310685	0.0477217	MED12L
1	237480001	237520000	0.00802572	0.0225196	0.225702	0.0163737	9.57656	0.000310685	0.0477217	P2RY12
1	237480001	237520000	0.00802572	0.0225196	0.225702	0.0163737	9.57656	0.000310685	0.0477217	P2RY13
1	237620001	237660000	0.0343357	0.0233636	0.160392	0.00144248	10.1107	0.000150052	0.0303597	MED12L
1	237620001	237660000	0.0343357	0.0233636	0.160392	0.00144248	10.1107	0.000150052	0.0303597	P2RY14
1	237620001	237660000	0.0343357	0.0233636	0.160392	0.00144248	10.1107	0.000150052	0.0303597	GPR171
1	237640001	237680000	0.0385864	0.0127138	0.142491	0.00204096	10.1594	0.000140169	0.0293268	MED12L
1	237640001	237680000	0.0385864	0.0127138	0.142491	0.00204096	10.1594	0.000140169	0.0293268	GPR171
1	242560001	242600000	0.0202101	0.0235631	0.0175323	0.00351413	11.3278	2.5e-05	0.00931122	PLSCR1
1	264200001	264240000	0.0151921	0.00923802	0.0743798	0.00372129	11.1759	3.16e-05	0.0108778	SIK1
1	278300001	278340000	0.000199492	0.0358165	0.105094	0.738466	9.71327	0.000258745	0.0427502	KAT2B
2	28620001	28660000	0.00311515	0.0395455	0.127775	0.0497426	9.754	0.000244912	0.0412828	BICD2
2	28660001	28700000	0.0185374	0.00641444	0.0739425	0.014632	10.2643	0.000120924	0.0265285	IPPK
2	30800001	30840000	0.00835565	0.00880834	0.0432207	0.00191819	12.5028	3.73e-06	0.00248649	PTCH1
2	30820001	30860000	0.00376733	0.00280823	0.0526429	0.00101281	14.0969	2.14e-07	0.000278609	PTCH1
2	39300001	39340000	0.0192203	0.0703056	0.0161972	0.0130974	9.9653	0.000183563	0.034938	PPP2R2A
2	39320001	39360000	0.0166806	0.073321	0.0173712	0.0220976	9.67615	0.000271984	0.0438031	PPP2R2A
2	39340001	39380000	0.0254506	0.00725077	0.00722008	0.0203712	11.0383	3.9e-05	0.0123681	PPP2R2A
2	39360001	39400000	0.0279135	0.0122534	0.0110718	0.0102201	10.9133	4.7e-05	0.0140171	PPP2R2A
2	66320001	66360000	0.116902	0.00142714	0.0305146	0.010013	10.0697	0.000158861	0.0316945	SMC5
2	66340001	66380000	0.0738428	0.00689015	0.021315	0.00755001	10.1271	0.000146645	0.0301331	SMC5
2	66360001	66400000	0.0423844	0.00935311	0.0250746	0.00250132	11.141	3.34e-05	0.0112728	SMC5
2	66380001	66420000	0.0208316	0.0144171	0.0553667	0.00422002	10.7593	5.91e-05	0.0164889	SMC5
2	74120001	74160000	0.0761446	0.00206398	0.0214761	0.0333382	9.69099	0.000266617	0.0433008	KIAA2026
2	101520001	101560000	0.0585126	0.00305376	0.018384	0.00494894	11.1243	3.42e-05	0.0114417	ACO1
2	101540001	101580000	0.0539856	0.00313049	0.0568015	0.00389777	10.6905	6.54e-05	0.0172634	ACO1
2	101560001	101600000	0.0401133	0.00182612	0.0665613	0.00193354	11.61	1.61e-05	0.00711469	ACO1
2	105100001	105140000	0.074564	0.000429675	0.04563	0.0102585	10.8587	5.1e-05	0.0148929	MTMR9
2	105120001	105160000	0.0892804	0.000184147	0.0589422	0.00675971	11.2364	2.88e-05	0.0102839	MTMR9
2	105140001	105180000	0.0841703	0.000406657	0.0470955	0.00374431	11.4265	2.15e-05	0.00847879	MTMR9
2	111060001	111100000	0.0158826	0.0493743	0.239682	0.0032686	9.59627	0.000302642	0.0467098	LOC114113035
2	111060001	111100000	0.0158826	0.0493743	0.239682	0.0032686	9.59627	0.000302642	0.0467098	LOC105608622
2	111060001	111100000	0.0158826	0.0493743	0.239682	0.0032686	9.59627	0.000302642	0.0467098	LOC114113036
2	111060001	111100000	0.0158826	0.0493743	0.239682	0.0032686	9.59627	0.000302642	0.0467098	LOC101121661
2	118920001	118960000	0.051561	0.0126908	0.214439	0.000652186	10.3729	0.00010362	0.0237607	INPP1
2	119260001	119300000	0.0198111	0.00976744	0.0274225	0.00352947	11.5325	1.82e-05	0.00764947	MSTN
2	126720001	126760000	0.0167804	0.00888507	0.088866	0.0196346	9.87841	0.000206809	0.0378471	NCKAP1
2	135820001	135860000	0.00471875	0.0418857	0.125933	0.0157445	10.1534	0.000141352	0.0294662	OLA1
2	186060001	186100000	0.0271002	0.0017187	0.0467655	0.0178929	10.7175	6.29e-05	0.0169183	GLI2
2	199080001	199120000	0.00787226	0.0471415	0.0486147	0.027691	9.83354	0.000219862	0.0392121	LOC114112248
2	199080001	199120000	0.00787226	0.0471415	0.0486147	0.027691	9.83354	0.000219862	0.0392121	GTF3C3
2	215260001	215300000	0.0195425	0.116542	0.157798	0.00125066	9.87738	0.0002071	0.0378471	SPAG16
2	225200001	225240000	0.0137343	0.0866793	0.170804	0.00123532	10.3148	0.000112562	0.0251869	KCNE4
2	232680001	232720000	0.0413869	0.0107342	0.0180771	0.00545534	10.7602	5.91e-05	0.0164889	GPR55
2	232700001	232740000	0.0627019	0.000828659	0.0162739	0.0121153	11.1801	3.14e-05	0.0108778	GPR55
2	232720001	232760000	0.0105577	0.00178008	0.0622032	0.00651418	12.062	7.78e-06	0.00413807	GPR55
2	232760001	232800000	0.00788761	0.00420468	0.129585	0.00697455	11.3921	2.27e-05	0.00866198	LOC101106570
3	580001	620000	0.013458	0.0355173	0.103582	0.0114478	9.64103	0.000285088	0.0449367	EXD3
3	2460001	2500000	0.00681342	0.0267319	0.178507	0.0143864	9.88779	0.000204171	0.0375255	FAM163B
3	2480001	2520000	0.0120156	0.0245682	0.140726	0.0052405	10.2611	0.000121464	0.0265863	FAM163B
3	2480001	2520000	0.0120156	0.0245682	0.140726	0.0052405	10.2611	0.000121464	0.0265863	ADAMTSL2
3	2520001	2560000	0.0223124	0.0179159	0.0456837	0.0120616	9.99577	0.000176006	0.0343134	ADAMTSL2
3	2520001	2560000	0.0223124	0.0179159	0.0456837	0.0120616	9.99577	0.000176006	0.0343134	MYMK
3	2540001	2580000	0.0204479	0.00247831	0.0249058	0.00290798	12.3775	4.61e-06	0.00280929	MYMK
3	2560001	2600000	0.0083403	0.0119695	0.109498	0.0148775	10.4134	9.78e-05	0.0228598	SLC2A6
3	2560001	2600000	0.0083403	0.0119695	0.109498	0.0148775	10.4134	9.78e-05	0.0228598	CACFD1
3	35680001	35720000	0.00890042	0.0166039	0.0609678	0.00154223	12.0673	7.71e-06	0.00412882	PPP1CB
3	129960001	130000000	0.000652186	0.0132969	0.00951424	0.00756535	14.5163	9.54e-08	0.000158491	CRADD
3	129980001	130020000	0.00492592	0.0664002	0.0380569	0.0527733	9.76759	0.00024045	0.0406983	CRADD
3	133760001	133800000	0.00256271	0.00593105	0.105109	0.0120079	11.9892	8.76e-06	0.00452036	LOC101110219
3	133760001	133800000	0.00256271	0.00593105	0.105109	0.0120079	11.9892	8.76e-06	0.00452036	KRT74
3	133780001	133820000	0.00561647	0.0138647	0.267757	0.0107265	10.3	0.000114956	0.0255097	KRT71
3	133780001	133820000	0.00561647	0.0138647	0.267757	0.0107265	10.3	0.000114956	0.0255097	KRT74
3	154040001	154080000	0.0148238	0.0123455	0.0756919	0.0165809	10.0371	0.000166226	0.0327382	HMGA2
3	154060001	154100000	0.0162356	0.00187983	0.0559575	0.0251897	10.7977	5.59e-05	0.0159184	HMGA2
3	154080001	154120000	0.00890809	0.00107419	0.0149005	0.0188443	12.5821	3.26e-06	0.00230675	HMGA2
3	154100001	154140000	0.00970606	0.0126217	0.00844772	0.0294558	11.287	2.67e-05	0.00976586	HMGA2
3	154620001	154660000	0.00243994	0.0266936	0.0715793	0.0408115	10.6732	6.71e-05	0.0176113	MSRB3
3	154640001	154680000	0.00201794	0.0150079	0.086779	0.0434432	10.9745	4.29e-05	0.0132811	MSRB3
3	154660001	154700000	0.00158059	0.0101357	0.0567401	0.198564	10.517	8.42e-05	0.0207334	MSRB3
3	169240001	169280000	0.0180924	0.0603617	0.0647582	0.00811779	9.61569	0.000294905	0.0458229	FAM71C
3	181320001	181360000	0.0165809	0.0048185	0.0318804	0.0830654	9.80209	0.000229467	0.0396708	CYTH4
3	181340001	181380000	0.0370825	0.0032686	0.0261488	0.00899249	10.9116	4.72e-05	0.0140171	CYTH4
3	181380001	181420000	0.0147317	0.0013811	0.0321489	0.0161205	11.6686	1.47e-05	0.00657669	ELFN2
3	194900001	194940000	0.0132125	0.031021	0.284806	0.00119695	10.5427	8.12e-05	0.0202052	PDE3A
3	194920001	194960000	0.0142483	0.00691317	0.17032	0.000299238	12.5335	3.54e-06	0.00241933	PDE3A
3	194940001	194980000	0.0240925	0.00832496	0.118368	0.000736586	11.6037	1.63e-05	0.00715279	PDE3A
3	194960001	195000000	0.0137803	0.0201334	0.0463435	0.00103582	12.0056	8.53e-06	0.00443992	PDE3A
3	194980001	195020000	0.00293867	0.00486454	0.00308445	0.000214838	16.6999	1e-09	3.33e-06	PDE3A
3	195000001	195040000	0.0025934	0.00290798	0.00244761	0.000145783	17.4578	1.79e-10	9.11e-07	PDE3A
3	195020001	195060000	0.00768044	9.21e-05	0.00936078	0.000122764	17.5724	1.37e-10	8.24e-07	PDE3A
3	195040001	195080000	0.0149389	0.000268547	0.0278061	0.000168801	15.6062	1.06e-08	2.62e-05	PDE3A
3	206780001	206820000	0.0548833	0.010481	0.101894	0.0044809	9.61846	0.000293816	0.0457879	RIMKLB
3	206780001	206820000	0.0548833	0.010481	0.101894	0.0044809	9.61846	0.000293816	0.0457879	MFAP5
3	206800001	206840000	0.0208392	0.0149312	0.191988	0.00442719	9.92208	0.000194802	0.0365001	MFAP5
3	206820001	206860000	0.0104733	0.0319648	0.28169	0.00484152	9.81111	0.000226672	0.0394763	MFAP5
3	206820001	206860000	0.0104733	0.0319648	0.28169	0.00484152	9.81111	0.000226672	0.0394763	AICDA
3	206840001	206880000	0.0090462	0.0379342	0.27556	0.00416632	9.97136	0.000182037	0.0347587	AICDA
3	214860001	214900000	0.000398984	0.429307	0.288389	0.0343663	9.81289	0.000226124	0.0394763	LOC101117325
3	214860001	214900000	0.000398984	0.429307	0.288389	0.0343663	9.81289	0.000226124	0.0394763	ATP6V1E1
4	13100001	13140000	0.00366759	0.0392692	0.167443	0.00564716	10.9136	4.7e-05	0.0140171	PPP1R9A
4	48240001	48280000	0.000329929	0.037305	0.0480699	0.757725	9.65233	0.000280807	0.0447009	ATXN7L1
4	107740001	107780000	0.00272383	0.0374278	0.206344	0.0133506	10.4806	8.88e-05	0.0214857	LOC101122595
4	107740001	107780000	0.00272383	0.0374278	0.206344	0.0133506	10.4806	8.88e-05	0.0214857	LOC101114266
4	107760001	107800000	0.00404355	0.0101127	0.281453	0.00387475	11.3965	2.25e-05	0.00863722	LOC101114266
4	107760001	107800000	0.00404355	0.0101127	0.281453	0.00387475	11.3965	2.25e-05	0.00863722	TAS2R39
4	107860001	107900000	0.0101434	0.0920809	0.0953188	0.00683644	9.78722	0.000234141	0.0399818	GSTK1
4	107860001	107900000	0.0101434	0.0920809	0.0953188	0.00683644	9.78722	0.000234141	0.0399818	TMEM139
5	12620001	12660000	0.00560112	0.019719	0.0887279	0.00134274	12.2581	5.63e-06	0.00326436	MRPL4
5	12620001	12660000	0.00560112	0.019719	0.0887279	0.00134274	12.2581	5.63e-06	0.00326436	LOC101112563
5	13400001	13440000	0.0017187	0.0549601	0.0872624	0.0137956	11.2292	2.91e-05	0.010321	LDLR
5	13400001	13440000	0.0017187	0.0549601	0.0872624	0.0137956	11.2292	2.91e-05	0.010321	SPC24
5	13400001	13440000	0.0017187	0.0549601	0.0872624	0.0137956	11.2292	2.91e-05	0.010321	KANK2
5	13420001	13460000	0.00257038	0.0478551	0.120931	0.0201564	10.4829	8.85e-05	0.0214687	KANK2
5	14500001	14540000	0.0215989	0.046497	0.0471108	0.00900016	9.71315	0.000258788	0.0427502	CCL25
5	14500001	14540000	0.0215989	0.046497	0.0471108	0.00900016	9.71315	0.000258788	0.0427502	FBN3
5	14520001	14560000	0.016696	0.0692391	0.0636994	0.00275452	10.3484	0.000107314	0.0243488	FBN3
5	14540001	14580000	0.0115475	0.0843007	0.115721	0.00286962	10.1783	0.00013649	0.0290818	FBN3
5	14600001	14640000	0.0126908	0.0101511	0.0669603	0.00339904	11.4143	2.19e-05	0.00857123	CERS4
5	14620001	14660000	0.00365224	0.0083403	0.0872394	0.00175706	12.9056	1.87e-06	0.00149833	CERS4
5	19740001	19780000	0.0177778	0.0352871	0.110434	0.00793365	9.5999	0.000301179	0.0465586	RAD50
5	23580001	23620000	0.00665229	0.00469574	0.0842317	0.000836332	13.1766	1.16e-06	0.0011124	SLC12A2
5	23600001	23640000	0.0222357	0.00340671	0.109068	0.00234787	11.4039	2.23e-05	0.00860712	SLC12A2
5	43740001	43780000	0.00784157	0.00444254	0.0562721	0.0114861	11.5489	1.77e-05	0.00752387	JADE2
5	43740001	43780000	0.00784157	0.00444254	0.0562721	0.0114861	11.5489	1.77e-05	0.00752387	SAR1B
5	43760001	43800000	0.00405122	0.000705895	0.0284353	0.00395148	14.1746	1.84e-07	0.000261137	SAR1B
5	43780001	43820000	0.00338369	0.00100513	0.0182382	0.00635305	14.0959	2.14e-07	0.000278609	SAR1B
5	43780001	43820000	0.00338369	0.00100513	0.0182382	0.00635305	14.0959	2.14e-07	0.000278609	SEC24A
5	43800001	43840000	0.00211768	0.00183379	0.0416555	0.00867023	13.5253	6.18e-07	0.00068441	SEC24A
5	43820001	43860000	0.00556276	0.00447323	0.0805027	0.00923034	11.7832	1.22e-05	0.005714	SEC24A
5	107980001	108020000	0.225464	0.00358318	0.00027622	0.0328471	10.766	5.85e-05	0.0164877	CAMK4
6	26660001	26700000	0.0299315	0.00453461	0.163246	0.00162663	10.9728	4.3e-05	0.0132811	TSPAN5
6	37780001	37820000	0.0297857	0.00618425	0.0905387	0.00751164	10.1767	0.000136801	0.0290818	LAP3
6	60100001	60140000	0.00270082	0.108094	0.254514	0.015967	9.64619	0.000283126	0.044774	RBM47
6	60120001	60160000	0.00576225	0.0304839	0.0830808	0.00585432	11.0663	3.74e-05	0.0119152	RBM47
6	60140001	60180000	0.0283816	0.0196807	0.0749323	0.00533258	9.98149	0.00017951	0.0346459	RBM47
6	60160001	60200000	0.0296706	0.0153839	0.128458	0.00349111	10.0129	0.000171882	0.0336443	RBM47
6	60180001	60220000	0.041011	0.00914594	0.104703	0.00291565	10.2288	0.000127143	0.0274551	RBM47
6	70620001	70660000	0.00314584	0.0176167	0.203889	0.0180233	10.5444	8.1e-05	0.0202052	LOC114115410
6	70640001	70680000	0.00354482	0.0094682	0.269115	0.0164274	10.611	7.35e-05	0.0187246	LOC114115410
6	73020001	73060000	0.0355019	0.0279519	0.186609	0.00216372	9.61453	0.00029536	0.0458229	LOC101111099
6	73040001	73080000	0.037704	0.0137189	0.0481313	0.00431977	10.3103	0.000113294	0.025199	LOC101111099
6	73060001	73100000	0.109076	0.00511007	0.0193661	0.00499497	10.2288	0.00012713	0.0274551	LOC101111099
6	73060001	73100000	0.109076	0.00511007	0.0193661	0.00499497	10.2288	0.00012713	0.0274551	LOC101111633
6	73060001	73100000	0.109076	0.00511007	0.0193661	0.00499497	10.2288	0.00012713	0.0274551	LOC114115373
6	73080001	73120000	0.0365991	0.00828659	0.0270005	0.00161896	11.5851	1.67e-05	0.00723816	LOC101111633
6	73080001	73120000	0.0365991	0.00828659	0.0270005	0.00161896	11.5851	1.67e-05	0.00723816	POLR2B
6	73080001	73120000	0.0365991	0.00828659	0.0270005	0.00161896	11.5851	1.67e-05	0.00723816	LOC114115373
6	73100001	73140000	0.00747328	0.0254736	0.0546071	0.000460366	12.8771	1.96e-06	0.00154881	POLR2B
6	73100001	73140000	0.00747328	0.0254736	0.0546071	0.000460366	12.8771	1.96e-06	0.00154881	LOC114115373
6	73120001	73160000	0.0168341	0.0383408	0.183256	0.000345275	11.3663	2.36e-05	0.00890977	IGFBP7
6	73120001	73160000	0.0168341	0.0383408	0.183256	0.000345275	11.3663	2.36e-05	0.00890977	POLR2B
6	73140001	73180000	0.0206781	0.028535	0.207694	0.000514076	10.9803	4.25e-05	0.0132165	IGFBP7
6	73140001	73180000	0.0206781	0.028535	0.207694	0.000514076	10.9803	4.25e-05	0.0132165	POLR2B
6	73160001	73200000	0.0193891	0.00659858	0.120647	0.00135041	11.5012	1.91e-05	0.00783375	IGFBP7
7	32080001	32120000	0.0666687	0.00247063	0.00391311	0.0476172	10.4479	9.31e-05	0.0220763	SPRED1
7	43380001	43420000	0.0500495	0.00873161	0.0689936	0.0028466	10.3396	0.000108657	0.0245648	LOC114115604
7	43380001	43420000	0.0500495	0.00873161	0.0689936	0.0028466	10.3396	0.000108657	0.0245648	PTGDR
7	43400001	43440000	0.0350722	0.0124145	0.0475942	0.00303842	10.6693	6.75e-05	0.0176168	LOC114115604
7	43400001	43440000	0.0350722	0.0124145	0.0475942	0.00303842	10.6693	6.75e-05	0.0176168	PTGDR
7	43460001	43500000	0.0403741	0.0233022	0.138509	0.00233252	9.73901	0.000249921	0.0416513	PLEKHO2
7	65520001	65560000	0.00346809	0.032663	0.169998	0.0413025	9.69885	0.000263815	0.0432101	WDHD1
7	65540001	65580000	0.0134273	0.00746561	0.0785845	0.0253892	10.0671	0.000159443	0.0317267	WDHD1
7	73720001	73760000	0.067812	0.000529421	0.00291565	0.0159977	12.1164	7.11e-06	0.00393703	PPP2R5E
7	73720001	73760000	0.067812	0.000529421	0.00291565	0.0159977	12.1164	7.11e-06	0.00393703	LOC105615745
7	73740001	73780000	0.0605535	0.00013811	0.00540163	0.0168954	12.5099	3.69e-06	0.00248317	PPP2R5E
7	73740001	73780000	0.0605535	0.00013811	0.00540163	0.0168954	12.5099	3.69e-06	0.00248317	LOC105615745
7	73760001	73800000	0.0903392	0.000122764	0.0119695	0.0187292	11.6643	1.48e-05	0.00658796	PPP2R5E
7	78740001	78780000	0.00193354	0.0167727	0.0905003	0.0391772	11.002	4.12e-05	0.0129175	ACTN1
7	78980001	79020000	0.0297013	0.0290952	0.0848378	0.00278522	10.0984	0.000152642	0.0306904	DCAF5
7	79000001	79040000	0.00606916	0.00468039	0.0291258	0.000813314	13.9087	3.05e-07	0.000366601	DCAF5
7	79260001	79300000	0.0171717	0.0619346	0.0667761	0.00501799	9.95319	0.000186649	0.0353677	ERH
7	79260001	79300000	0.0171717	0.0619346	0.0667761	0.00501799	9.95319	0.000186649	0.0353677	SLC39A9
7	79320001	79360000	0.0118774	0.0766126	0.31387	0.00184147	9.79745	0.000230916	0.0396863	SLC39A9
7	79320001	79360000	0.0118774	0.0766126	0.31387	0.00184147	9.79745	0.000230916	0.0396863	PLEKHD1
7	79340001	79380000	0.0068748	0.0518833	0.273688	0.00392079	10.099	0.000152525	0.0306904	PLEKHD1
8	31620001	31660000	0.006706	0.00483385	0.0271463	0.0022558	13.1637	1.19e-06	0.0011124	LOC114116192
8	31840001	31880000	0.00553974	0.0248675	0.15608	0.00183379	11.5807	1.69e-05	0.00723816	LOC101110768
8	31860001	31900000	0.0119465	0.020072	0.0639832	0.00471875	10.9311	4.58e-05	0.0138281	LOC101110768
8	31880001	31920000	0.0322563	0.00476479	0.111424	0.00475712	10.4111	9.81e-05	0.0228797	LOC101110768
8	31900001	31940000	0.00588502	0.0156601	0.214792	0.010105	10.4	9.97e-05	0.02319	LOC101110768
8	31980001	32020000	0.0157215	0.0283049	0.436535	0.000751932	10.3692	0.000104176	0.0238314	LOC101110768
8	32100001	32140000	0.0244838	0.00657557	0.0597095	0.000721241	12.1428	6.81e-06	0.00383556	POPDC3
8	32120001	32160000	0.00935311	0.0348421	0.0977358	0.000690549	11.8914	1.03e-05	0.00509706	POPDC3
8	32140001	32180000	0.0145783	0.0352103	0.152182	0.000322256	11.7116	1.37e-05	0.0062852	POPDC3
8	32140001	32180000	0.0145783	0.0352103	0.152182	0.000322256	11.7116	1.37e-05	0.0062852	BVES
8	32160001	32200000	0.0043121	0.0891883	0.135033	0.000468039	12.1379	6.87e-06	0.00384401	BVES
8	32180001	32220000	0.00091306	0.169369	0.222395	0.00106652	12.262	5.59e-06	0.00326317	BVES
8	32200001	32240000	0.000905387	0.0949812	0.280064	0.00110488	12.4046	4.4e-06	0.00273636	BVES
8	32220001	32260000	0.0010435	0.084577	0.223132	0.00215605	12.0668	7.72e-06	0.00412882	LIN28B
8	32220001	32260000	0.0010435	0.084577	0.223132	0.00215605	12.0668	7.72e-06	0.00412882	BVES
8	32240001	32280000	0.00102815	0.0850066	0.190016	0.00853212	11.2704	2.74e-05	0.00983184	LIN28B
8	32260001	32300000	0.00220208	0.029709	0.171885	0.00319187	11.8756	1.05e-05	0.00517536	LIN28B
8	32280001	32320000	0.00547836	0.0540777	0.161757	0.00141946	11.3345	2.48e-05	0.00925135	LIN28B
8	32320001	32360000	0.00164965	0.379142	0.266069	0.00949122	9.5938	0.000303639	0.0467887	LIN28B
8	32340001	32380000	0.0044809	0.143059	0.0334686	0.00201027	11.7122	1.37e-05	0.0062852	LIN28B
8	32520001	32560000	0.0453921	0.0209774	0.0569933	0.00274685	10.1251	0.000147055	0.0301331	HACE1
8	47700001	47740000	0.0049029	0.0229032	0.0944441	0.0015499	12.1661	6.55e-06	0.00373484	GJA10
8	47700001	47740000	0.0049029	0.0229032	0.0944441	0.0015499	12.1661	6.55e-06	0.00373484	CASP8AP2
8	47720001	47760000	0.00358318	0.0185835	0.139176	0.0072431	11.2745	2.72e-05	0.00981956	GJA10
8	47720001	47760000	0.00358318	0.0185835	0.139176	0.0072431	11.2745	2.72e-05	0.00981956	CASP8AP2
8	47740001	47780000	0.00847841	0.0163814	0.216679	0.00379035	10.7022	6.43e-05	0.0170647	CASP8AP2
8	47760001	47800000	0.023003	0.00841703	0.231426	0.00282358	10.2895	0.000116674	0.0257721	CASP8AP2
8	47760001	47800000	0.023003	0.00841703	0.231426	0.00282358	10.2895	0.000116674	0.0257721	MDN1
8	47780001	47820000	0.00796434	0.00771114	0.251337	0.00511774	10.829	5.33e-05	0.0153323	MDN1
8	47800001	47840000	0.00538629	0.0162893	0.290391	0.0111025	10.1691	0.000138272	0.0292033	MDN1
8	61760001	61800000	0.0460443	0.022182	0.107181	0.000598476	10.7139	6.32e-05	0.0169334	MAP7
8	61780001	61820000	0.0343817	0.024338	0.214009	0.00049873	10.5973	7.5e-05	0.0190517	MAP7
8	61800001	61840000	0.0355096	0.0114248	0.192886	0.00122764	10.4248	9.62e-05	0.0225995	MAP7
8	89060001	89100000	0.0233406	0.00565483	0.0677582	0.0324712	9.6286	0.000289862	0.045466	MPC1
8	91540001	91580000	0.00194888	0.0593029	0.0555509	0.0401056	10.6215	7.24e-05	0.0185081	DLL1
8	91560001	91600000	0.00428908	0.0471645	0.0454151	0.00981348	11.1184	3.45e-05	0.0114981	DLL1
8	91560001	91600000	0.00428908	0.0471645	0.0454151	0.00981348	11.1184	3.45e-05	0.0114981	FAM120B
8	91580001	91620000	0.00361387	0.0387935	0.0565176	0.013857	11.0107	4.06e-05	0.0127903	FAM120B
8	91600001	91640000	0.00415864	0.0633004	0.0813314	0.00918431	10.6857	6.59e-05	0.0173379	FAM120B
8	91620001	91660000	0.00320722	0.0647428	0.0687327	0.0021407	11.9821	8.86e-06	0.00453992	FAM120B
8	91640001	91680000	0.00258572	0.0475712	0.064904	0.00124299	12.7339	2.51e-06	0.00190943	FAM120B
8	91680001	91720000	0.00170335	0.0252588	0.0601238	0.0210924	11.5791	1.69e-05	0.00723816	PSMB1
8	91700001	91740000	0.00167266	0.0503104	0.0758377	0.0172868	11.2332	2.9e-05	0.0102958	PSMB1
8	91700001	91740000	0.00167266	0.0503104	0.0758377	0.0172868	11.2332	2.9e-05	0.0102958	TBP
8	91720001	91760000	0.00426606	0.0489139	0.0481697	0.0181001	10.6559	6.88e-05	0.0179153	PSMB1
8	91720001	91760000	0.00426606	0.0489139	0.0481697	0.0181001	10.6559	6.88e-05	0.0179153	TBP
8	91720001	91760000	0.00426606	0.0489139	0.0481697	0.0181001	10.6559	6.88e-05	0.0179153	PDCD2
9	29880001	29920000	0.0440724	0.00782623	0.0894262	0.00666764	9.78526	0.000234765	0.0399894	ZHX2
9	29900001	29940000	0.0213457	0.00267013	0.154315	0.00228649	11.3562	2.4e-05	0.0089802	ZHX2
9	29920001	29960000	0.0192356	0.000652186	0.0649577	0.00268547	12.591	3.21e-06	0.00230675	ZHX2
9	29940001	29980000	0.0771114	0.00257038	0.0371439	0.00933776	10.116	0.00014895	0.0302751	ZHX2
9	74940001	74980000	0.0214224	0.113066	0.0367142	0.00623796	9.63301	0.00028816	0.0452728	UBR5
9	74960001	75000000	0.00518679	0.109176	0.0350339	0.00429675	11.2021	3.04e-05	0.0106028	UBR5
9	74980001	75020000	0.00233252	0.326875	0.0367219	0.0228879	10.0715	0.000158463	0.0316945	UBR5
9	93960001	94000000	0.00898482	0.0223738	0.154545	0.0063684	10.3771	0.000103007	0.0236763	ENPP2
9	93980001	94020000	0.00309213	0.0589806	0.278591	0.00606916	10.4369	9.46e-05	0.0223738	ENPP2
12	63640001	63680000	0.0513155	0.00781855	0.111923	0.00139644	10.5487	8.05e-05	0.0201804	LAMC2
12	79240001	79280000	0.00330696	0.0205323	0.100644	0.0870092	9.7903	0.000233167	0.0399572	ADIPOR1
12	79240001	79280000	0.00330696	0.0205323	0.100644	0.0870092	9.7903	0.000233167	0.0399572	LOC105610042
12	79240001	79280000	0.00330696	0.0205323	0.100644	0.0870092	9.7903	0.000233167	0.0399572	LOC101109820
13	21620001	21660000	0.0392846	0.0173251	0.196454	0.00221743	9.71345	0.000258681	0.0427502	NEBL
13	37540001	37580000	0.0278291	0.00870092	0.0550214	0.00762673	10.3584	0.000105792	0.0240867	DSTN
13	37940001	37980000	0.02054	0.00313816	0.0634078	0.0123992	10.7348	6.13e-05	0.016654	KAT14
13	37980001	38020000	0.0197881	0.00177241	0.0277064	0.000337602	13.9496	2.82e-07	0.000348554	ZNF133
13	38000001	38040000	0.0302691	0.0019719	0.0482157	0.000475712	12.9576	1.7e-06	0.00145285	ZNF133
13	38020001	38060000	0.0220055	0.00254736	0.0487988	0.000560112	13.0038	1.57e-06	0.00136399	LOC101121441
13	38040001	38080000	0.0120693	0.00185681	0.0785385	0.000230183	14.0108	2.51e-07	0.000318569	LOC101121441
13	38040001	38080000	0.0120693	0.00185681	0.0785385	0.000230183	14.0108	2.51e-07	0.000318569	DZANK1
13	38060001	38100000	0.030108	0.00665229	0.155381	0.00055244	11.528	1.83e-05	0.00764947	LOC101121441
13	38060001	38100000	0.030108	0.00665229	0.155381	0.00055244	11.528	1.83e-05	0.00764947	DZANK1
13	41100001	41140000	0.00534025	0.0312052	0.0262332	0.107081	9.79662	0.000231174	0.0396863	FOXA2
13	46360001	46400000	0.0315735	0.00597709	0.0462822	0.0212612	9.84222	0.000217279	0.0388955	DIP2C
13	49420001	49460000	6.14e-05	0.00589269	0.0413639	0.66348	12.4775	3.89e-06	0.00251002	LOC101117953
13	49440001	49480000	5.37e-05	0.00457297	0.036929	0.509296	13.2171	1.08e-06	0.00105915	LOC101117953
13	62960001	63000000	0.0408268	0.0303688	0.00582363	0.0281591	9.77861	0.000236891	0.0402373	CBFA2T2
13	62980001	63020000	0.0272844	0.0342359	0.00695153	0.0359776	9.81783	0.000224612	0.0394025	CBFA2T2
13	63000001	63040000	0.0411644	0.0292256	0.00692084	0.0199646	9.92774	0.000193295	0.0363591	CBFA2T2
13	63020001	63060000	0.0604921	0.0118237	0.00406657	0.0116396	10.6948	6.5e-05	0.0172036	CBFA2T2
13	63040001	63080000	0.0411798	0.00478014	0.000613822	0.0136499	12.4674	3.96e-06	0.00251002	CBFA2T2
13	63060001	63100000	0.142568	0.00316885	0.00151154	0.0730678	9.8069	0.000227974	0.0396313	CBFA2T2
13	63620001	63660000	0.0430212	0.0024246	6.91e-05	0.0064528	14.4999	9.85e-08	0.000159275	ASIP
14	50360001	50400000	0.00085935	0.00954493	0.111662	0.0317039	12.0221	8.3e-06	0.00436933	LOC101103174
14	50380001	50420000	0.000790295	0.0300159	0.0966692	0.0498653	11.29	2.65e-05	0.00975819	LOC101103174
14	50380001	50420000	0.000790295	0.0300159	0.0966692	0.0498653	11.29	2.65e-05	0.00975819	LOC101103343
14	52160001	52200000	0.00683644	0.00544767	0.0580445	0.00682109	11.9009	1.01e-05	0.00505478	IGSF23
14	52180001	52220000	0.0112943	0.00559345	0.0387859	0.00236321	12.3855	4.55e-06	0.00278958	IGSF23
14	52180001	52220000	0.0112943	0.00559345	0.0387859	0.00236321	12.3855	4.55e-06	0.00278958	PVR
14	52200001	52240000	0.0445174	0.0124759	0.0786689	0.00607684	9.68157	0.000270012	0.0436315	IGSF23
14	52200001	52240000	0.0445174	0.0124759	0.0786689	0.00607684	9.68157	0.000270012	0.0436315	PVR
14	52200001	52240000	0.0445174	0.0124759	0.0786689	0.00607684	9.68157	0.000270012	0.0436315	CEACAM19
15	1180001	1220000	0.0634845	0.010412	0.0321796	0.00293867	10.4568	9.19e-05	0.0219588	AASDHPPT
15	1180001	1220000	0.0634845	0.010412	0.0321796	0.00293867	10.4568	9.19e-05	0.0219588	KBTBD3
15	1200001	1240000	0.114531	0.00136575	0.0026778	0.0186065	11.0778	3.67e-05	0.0117779	AASDHPPT
15	1200001	1240000	0.114531	0.00136575	0.0026778	0.0186065	11.0778	3.67e-05	0.0117779	KBTBD3
15	1220001	1260000	0.118989	0.0296706	0.00160361	0.020517	9.71021	0.000259812	0.0427728	KBTBD3
15	1240001	1280000	0.0928559	0.0386554	0.00437348	0.0106805	9.6951	0.000265149	0.0432528	KBTBD3
15	6340001	6380000	0.0348651	0.00312282	0.137887	0.0125373	9.76399	0.000241624	0.0408252	CFAP300
15	6360001	6400000	0.00372129	0.0490137	0.138939	0.0157292	10.2196	0.000128789	0.0277483	CFAP300
15	28400001	28440000	0.00652186	0.0176857	0.0867023	0.00365991	11.5224	1.85e-05	0.00767457	IL10RA
15	45780001	45820000	0.125818	1.53e-05	0.35004	0.035594	9.80086	0.000229849	0.0396708	LOC101109079
15	45780001	45820000	0.125818	1.53e-05	0.35004	0.035594	9.80086	0.000229849	0.0396708	LOC101109388
15	50680001	50720000	0.0131051	0.0444791	0.126232	0.00382104	10.1583	0.000140379	0.0293268	CLPB
15	53720001	53760000	0.0214531	0.00434279	0.0377654	0.0218904	10.454	9.23e-05	0.0219917	LOC101120816
15	53720001	53760000	0.0214531	0.00434279	0.0377654	0.0218904	10.454	9.23e-05	0.0219917	LOC101122934
15	53740001	53780000	0.0419701	0.00897714	0.0140028	0.0211231	10.071	0.000158589	0.0316945	LOC101122934
15	54380001	54420000	0.100935	0.00418933	0.033952	0.000966769	11.1779	3.15e-05	0.0108778	WNT11
15	65440001	65480000	0.0039438	0.0105577	0.238339	0.0604538	9.65422	0.000280098	0.0446618	LDLRAD3
15	65460001	65500000	0.000283893	0.00660626	0.206889	0.0489293	12.4786	3.89e-06	0.00251002	LDLRAD3
15	76040001	76080000	0.00725077	0.00646047	0.0245222	0.0100283	12.0079	8.5e-06	0.00443992	DDB2
15	76040001	76080000	0.00725077	0.00646047	0.0245222	0.0100283	12.0079	8.5e-06	0.00443992	ACP2
15	76040001	76080000	0.00725077	0.00646047	0.0245222	0.0100283	12.0079	8.5e-06	0.00443992	NR1H3
15	76040001	76080000	0.00725077	0.00646047	0.0245222	0.0100283	12.0079	8.5e-06	0.00443992	MADD
16	1620001	1660000	0.0275759	0.00276987	0.102692	0.00728146	10.5925	7.55e-05	0.0191372	SPDL1
16	1640001	1680000	0.0269238	0.00055244	0.0756689	0.0053249	11.8187	1.15e-05	0.00553111	SPDL1
16	33800001	33840000	0.00961398	0.00708197	0.0676738	0.00576225	11.4851	1.96e-05	0.00799924	CARD6
16	33800001	33840000	0.00961398	0.00708197	0.0676738	0.00576225	11.4851	1.96e-05	0.00799924	RPL37
16	33820001	33860000	0.00694386	0.00292333	0.0148238	0.00446555	13.2756	9.71e-07	0.000984019	RPL37
16	33840001	33880000	0.00922267	0.00123532	0.00513308	0.00396682	14.134	1.99e-07	0.00027399	RPL37
16	33840001	33880000	0.00922267	0.00123532	0.00513308	0.00396682	14.134	1.99e-07	0.00027399	PRKAA1
16	33860001	33900000	0.0258419	0.00435813	0.01932	0.00495661	11.6716	1.46e-05	0.00657669	PRKAA1
16	33860001	33900000	0.0258419	0.00435813	0.01932	0.00495661	11.6716	1.46e-05	0.00657669	TTC33
16	71000001	71040000	0.0169952	0.0206781	0.167796	0.00827125	9.61426	0.000295468	0.0458229	LOC121816830
16	71020001	71060000	0.0227805	0.0185604	0.189226	0.00463435	9.71029	0.000259786	0.0427728	LOC121816830
16	71020001	71060000	0.0227805	0.0185604	0.189226	0.00463435	9.71029	0.000259786	0.0427728	LPCAT1
16	71040001	71080000	0.0205093	0.0105808	0.174625	0.00164197	10.8386	5.26e-05	0.0152069	LPCAT1
16	71060001	71100000	0.0291489	0.0103199	0.161435	0.00187216	10.4971	8.67e-05	0.0211399	LPCAT1
18	65400001	65440000	0.00951424	0.0368063	0.129601	0.0103813	9.85694	0.000212962	0.0384803	EXOC3L4
18	65400001	65440000	0.00951424	0.0368063	0.129601	0.0103813	9.85694	0.000212962	0.0384803	LOC105605780
18	65420001	65460000	0.00349111	0.0114017	0.174164	0.000253201	13.6345	5.06e-07	0.000566978	LOC105605780
18	65420001	65460000	0.00349111	0.0114017	0.174164	0.000253201	13.6345	5.06e-07	0.000566978	LOC114109056
18	65440001	65480000	0.00313049	0.00530189	0.131626	0.000306911	14.1745	1.84e-07	0.000261137	LOC114109056
18	65440001	65480000	0.00313049	0.00530189	0.131626	0.000306911	14.1745	1.84e-07	0.000261137	LOC105605761
18	65460001	65500000	0.00863954	0.0139414	0.0616737	0.00950656	10.9589	4.39e-05	0.0134753	LOC114109056
18	65460001	65500000	0.00863954	0.0139414	0.0616737	0.00950656	10.9589	4.39e-05	0.0134753	LOC105605761
18	65480001	65520000	0.0036062	0.0230797	0.103774	0.00379802	11.7784	1.23e-05	0.00573021	LOC105605761
18	65500001	65540000	0.00270849	0.012591	0.123946	0.000828659	13.2444	1.03e-06	0.00102134	LOC114109057
18	65520001	65560000	0.00409726	0.0071587	0.065748	0.000659858	13.7054	4.44e-07	0.000509443	LOC114109057
18	65520001	65560000	0.00409726	0.0071587	0.065748	0.000659858	13.7054	4.44e-07	0.000509443	LOC101122983
18	65540001	65580000	0.0108416	0.00830194	0.0447323	0.00576992	11.543	1.79e-05	0.00756035	LOC101122983
18	65560001	65600000	0.0241846	0.00650651	0.0322563	0.0130514	10.5846	7.64e-05	0.0192923	LOC101122983
18	65580001	65620000	0.00623029	0.0130514	0.067881	0.0067904	11.4527	2.06e-05	0.00827593	LOC101104530
18	65600001	65640000	0.00176474	0.0321949	0.128834	0.00922267	11.5107	1.88e-05	0.00778356	LOC101104530
18	65600001	65640000	0.00176474	0.0321949	0.128834	0.00922267	11.5107	1.88e-05	0.00778356	LOC105603310
18	65620001	65660000	0.00105884	0.0434049	0.128166	0.04441	10.7416	6.07e-05	0.0166051	LOC105603310
19	53460001	53500000	0.00578527	0.0102585	0.0608604	0.0291949	10.7193	6.27e-05	0.0169183	LZTFL1
20	49660001	49700000	0.00150386	0.0228725	0.228787	0.0375122	10.483	8.85e-05	0.0214687	BPHL
20	49660001	49700000	0.00150386	0.0228725	0.228787	0.0375122	10.483	8.85e-05	0.0214687	RIPK1
20	49680001	49720000	0.000521748	0.0118084	0.169023	0.0324558	12.0707	7.67e-06	0.00412882	RIPK1
20	49720001	49760000	0.00326093	0.0025934	0.10814	0.00547836	12.699	2.67e-06	0.00199332	NQO2
20	49740001	49780000	0.0045653	0.00224812	0.0860962	0.00148084	13.4869	6.63e-07	0.000710677	NQO2
20	49740001	49780000	0.0045653	0.00224812	0.0860962	0.00148084	13.4869	6.63e-07	0.000710677	LOC101109343
20	49760001	49800000	0.0054937	0.00662927	0.0674974	0.00179543	12.7993	2.25e-06	0.00173022	LOC101109343
20	49760001	49800000	0.0054937	0.00662927	0.0674974	0.00179543	12.7993	2.25e-06	0.00173022	LOC101110458
20	49780001	49820000	0.0236245	0.0114554	0.0712877	0.00485686	10.5158	8.44e-05	0.0207334	LOC101110458
20	49780001	49820000	0.0236245	0.0114554	0.0712877	0.00485686	10.5158	8.44e-05	0.0207334	LOC121815993
20	49780001	49820000	0.0236245	0.0114554	0.0712877	0.00485686	10.5158	8.44e-05	0.0207334	LOC101107943
21	38340001	38380000	0.000437348	0.0228572	0.0710422	0.03475	12.3948	4.48e-06	0.00276392	LGALS12
21	38340001	38380000	0.000437348	0.0228572	0.0710422	0.03475	12.3948	4.48e-06	0.00276392	LOC101120029
22	33160001	33200000	0.0200259	0.00951424	0.0298087	0.0235861	10.2089	0.000130754	0.0281087	TCF7L2
22	33180001	33220000	0.0080871	0.00468806	0.0102355	0.00483385	13.0605	1.42e-06	0.00126471	TCF7L2
23	32700001	32740000	0.0116626	0.00139644	0.149903	0.0182228	10.8513	5.16e-05	0.0149822	OSBPL1A
24	35660001	35700000	0.100836	0.00246296	0.0294558	0.01177	9.85537	0.000213417	0.0384903	COL26A1
24	35680001	35720000	0.0698069	0.00352947	0.0263636	0.0040282	10.815	5.45e-05	0.015608	COL26A1
24	35700001	35740000	0.0952882	0.00354482	0.0536557	0.00772648	9.66029	0.000277829	0.0444782	COL26A1
25	3460001	3500000	0.0610369	0.000237856	0.00876998	0.006706	12.5788	3.28e-06	0.00230675	EXOC8
25	3460001	3500000	0.0610369	0.000237856	0.00876998	0.006706	12.5788	3.28e-06	0.00230675	SPRTN
25	3460001	3500000	0.0610369	0.000237856	0.00876998	0.006706	12.5788	3.28e-06	0.00230675	EGLN1
25	3480001	3520000	0.112138	0.000951424	0.0164734	0.00870092	10.7633	5.88e-05	0.0164889	SPRTN
25	3480001	3520000	0.112138	0.000951424	0.0164734	0.00870092	10.7633	5.88e-05	0.0164889	EGLN1
25	6620001	6660000	0.00148852	0.0343817	0.109452	0.00582363	12.0406	8.06e-06	0.00426263	TARBP1
25	6640001	6680000	0.00214838	0.0116626	0.113948	0.00085935	13.5186	6.26e-07	0.000684937	TARBP1
25	6740001	6780000	0.0014655	0.00181845	0.00455763	0.000130437	17.9233	5.98e-11	4.43e-07	LOC101111733
25	6760001	6800000	0.000928405	0.0053556	0.0103045	0.000452694	16.4963	1.57e-09	4.33e-06	LOC101111733
25	6760001	6800000	0.000928405	0.0053556	0.0103045	0.000452694	16.4963	1.57e-09	4.33e-06	IRF2BP2
25	6780001	6820000	0.000452694	0.00231718	0.0208162	0.000590803	16.9749	5.41e-10	2.08e-06	LOC101111733
25	6780001	6820000	0.000452694	0.00231718	0.0208162	0.000590803	16.9749	5.41e-10	2.08e-06	IRF2BP2
25	7420001	7460000	0.0438345	0.000782623	0.0217523	0.000974442	13.0639	1.41e-06	0.00126471	ARID4B
25	7420001	7460000	0.0438345	0.000782623	0.0217523	0.000974442	13.0639	1.41e-06	0.00126471	GGPS1
25	7440001	7480000	0.0132892	0.000283893	0.0239314	0.00036062	15.2645	2.14e-08	4.8e-05	GGPS1
25	7440001	7480000	0.0132892	0.000283893	0.0239314	0.00036062	15.2645	2.14e-08	4.8e-05	TBCE
25	7460001	7500000	0.0145092	0.00027622	0.0576302	0.000237856	14.9626	3.95e-08	7.46e-05	TBCE
25	7480001	7520000	0.0618809	0.0119619	0.275138	0.00118161	9.64972	0.000281791	0.044774	TBCE
25	42760001	42800000	0.00551672	0.0739502	0.152941	0.00801037	10.0417	0.000165175	0.0325979	CHAT
25	42760001	42800000	0.00551672	0.0739502	0.152941	0.00801037	10.0417	0.000165175	0.0325979	C25H10orf53
26	19060001	19100000	0.0149312	0.0224122	0.0814081	0.0174862	9.6472	0.000282745	0.044774	MTMR7
X	12700001	12740000	0.0030154	0.1512	0.00292333	0.34463	9.71399	0.000258494	0.0427502	GLRA2
X	22160001	22200000	0.0196807	0.00162663	0.00634538	0.00974442	12.5923	3.2e-06	0.00230675	SAT1
X	22180001	22220000	0.0161358	0.00265478	0.00171103	0.0809171	11.8064	1.18e-05	0.00558631	SAT1
X	23120001	23160000	0.00965235	0.00359086	0.000452694	0.00568552	14.6863	6.84e-08	0.000122025	POLA1
X	23140001	23180000	0.0115092	0.00264711	0.000713568	0.00529421	14.4731	1.04e-07	0.000163919	POLA1
X	23160001	23200000	0.0102892	0.00201794	0.000375966	0.00153455	15.8973	5.74e-09	1.49e-05	POLA1
X	23180001	23220000	0.0114861	0.00348344	0.0014655	0.000920733	15.1003	2.99e-08	6.01e-05	POLA1
X	23200001	23240000	0.0102815	0.00174939	0.000820987	0.00102815	15.7971	7.1e-09	1.8e-05	POLA1
X	23220001	23260000	0.00446555	0.0036062	0.00283893	0.00177241	15.1177	2.89e-08	5.92e-05	POLA1
X	23240001	23280000	0.00909991	0.0171256	0.00524818	0.00773415	12.3651	4.71e-06	0.00285068	POLA1
X	23260001	23300000	0.0573616	0.0248751	0.000959096	0.0146934	11.0235	3.99e-05	0.0125864	ARX
X	43480001	43520000	0.0660089	0.00509472	0.00350646	0.00189518	12.3352	4.95e-06	0.00297789	EFHC2
X	43500001	43540000	0.0924799	0.011678	0.0106882	0.00224045	10.8506	5.16e-05	0.0149822	EFHC2
X	56360001	56400000	0.011371	0.0289187	0.0122534	0.0277217	10.5531	8e-05	0.0201055	SUV39H1
X	66580001	66620000	0.00159594	0.0337142	0.0158903	0.276358	10.3475	0.000107449	0.0243488	SLC16A2
X	66600001	66640000	0.00198725	0.0217753	0.0112329	0.401347	10.2	0.000132408	0.028401	SLC16A2
X	79040001	79080000	0.00692084	0.00148852	0.0120463	3.07e-05	17.055	4.51e-10	1.89e-06	LOC114111496
X	79060001	79100000	0.00659091	0.00134274	0.0219595	2.3e-05	16.9985	5.13e-10	2.06e-06	LOC114111496
X	79080001	79120000	0.00878532	0.000368293	0.0188367	1.53e-05	17.7463	9.1e-11	6.26e-07	LOC106991972
X	79100001	79140000	0.00728913	0.000306911	0.0162509	7.67e-06	18.5505	1.31e-11	1.8e-07	LOC106991972
X	79140001	79180000	0.0212766	0.000713568	0.0106805	0.000184147	15.2884	2.04e-08	4.68e-05	LOC114111421
X	79160001	79200000	0.0138417	0.000598476	0.00161896	0.000260874	16.5983	1.26e-09	3.66e-06	LOC114111421
X	79200001	79240000	0.0210004	0.00077495	0.000291565	0.00013811	17.4814	1.69e-10	9.11e-07	LOC114111321
X	79220001	79260000	0.0124376	0.00102048	0.000199492	8.44e-05	18.3577	2.1e-11	2.53e-07	LOC114111321
X	79320001	79360000	0.00140412	0.000199492	0.00260874	9.21e-05	19.6127	8.91e-13	2.15e-08	LOC101118592
X	79340001	79380000	0.000890042	0.000982115	0.00639909	0.00022251	18.1265	3.68e-11	2.95e-07	LOC101118592
X	79340001	79380000	0.000890042	0.000982115	0.00639909	0.00022251	18.1265	3.68e-11	2.95e-07	LOC101107072
X	79360001	79400000	0.00118161	0.00175706	0.00775717	0.000790295	16.6304	1.17e-09	3.63e-06	LOC101118592
X	79360001	79400000	0.00118161	0.00175706	0.00775717	0.000790295	16.6304	1.17e-09	3.63e-06	LOC101107072
X	79380001	79420000	0.00555509	0.000959096	0.00340671	0.003775	14.9781	3.83e-08	7.45e-05	LOC101118592
X	79380001	79420000	0.00555509	0.000959096	0.00340671	0.003775	14.9781	3.83e-08	7.45e-05	LOC121818327
X	79400001	79440000	0.0183226	0.00773415	0.00595407	0.00984417	11.9044	1.01e-05	0.00505478	LOC121818327
X	80200001	80240000	0.0990171	0.00408959	0.000322256	0.242275	9.98329	0.000179066	0.0346459	MECP2
X	80660001	80700000	0.0127445	0.00824823	0.00279289	0.301156	10.1157	0.000149005	0.0302751	CCNQ
X	80660001	80700000	0.0127445	0.00824823	0.00279289	0.301156	10.1157	0.000149005	0.0302751	ATP2B3
X	82060001	82100000	0.0191205	0.0413639	0.000368293	0.0118161	12.4563	4.04e-06	0.00252449	SPRY3
X	82120001	82160000	0.00285427	0.020049	0.00492592	0.0363766	12.3037	5.22e-06	0.00308134	VAMP7
X	82140001	82180000	0.00810245	0.0735128	0.00968304	0.0358856	10.3234	0.000111194	0.0249624	VAMP7
X	98680001	98720000	0.00417399	0.0438269	0.00865489	0.00781088	12.2878	5.36e-06	0.0031449	VGLL1
X	98680001	98720000	0.00417399	0.0438269	0.00865489	0.00781088	12.2878	5.36e-06	0.0031449	HTATSF1
X	98700001	98740000	0.00241692	0.0439803	0.0110258	0.00823288	12.5993	3.17e-06	0.00230675	BRS3
X	98700001	98740000	0.00241692	0.0439803	0.0110258	0.00823288	12.5993	3.17e-06	0.00230675	HTATSF1
X	99160001	99200000	0.0114631	0.0106421	0.00906922	0.194605	9.80189	0.000229529	0.0396708	SLC9A6
X	99180001	99220000	0.00324558	0.00579294	0.00151921	0.0899402	12.839	2.1e-06	0.00164155	SLC9A6
X	99200001	99240000	0.00306911	0.078807	0.00451159	0.239091	10.1627	0.000139521	0.0293268	SLC9A6
X	99240001	99280000	0.00761139	0.0368523	0.0115398	0.0116319	11.4108	2.2e-05	0.00858322	MMGT1
X	99260001	99300000	0.0380569	0.000575458	0.00625331	0.0101971	12.4879	3.83e-06	0.00251002	MMGT1
X	104920001	104960000	0.00252434	0.00521749	0.00858583	0.00285427	14.4964	9.92e-08	0.000159275	MCTS1
X	104920001	104960000	0.00252434	0.00521749	0.00858583	0.00285427	14.4964	9.92e-08	0.000159275	C1GALT1C1
X	104940001	104980000	0.00049873	0.000452694	0.00601545	0.000744259	18.2579	2.68e-11	2.58e-07	C1GALT1C1
X	105020001	105060000	0.00207932	0.0967613	0.0142483	0.00220208	13.0473	1.46e-06	0.00127502	LOC101115187
X	105040001	105080000	0.00299238	0.0400826	0.00838634	0.0255427	11.8472	1.1e-05	0.00536366	LOC101115187
X	105060001	105100000	0.0149466	0.0261488	0.00929173	0.0487605	10.1256	0.000146954	0.0301331	LOC101115187
X	113680001	113720000	0.00182612	0.0192817	0.0165809	0.129739	11.1165	3.46e-05	0.0114981	XPNPEP2
X	113680001	113720000	0.00182612	0.0192817	0.0165809	0.129739	11.1165	3.46e-05	0.0114981	SASH3
X	113700001	113740000	0.00936078	0.0149542	0.00957562	0.182888	9.83153	0.000220466	0.0392471	XPNPEP2
X	113700001	113740000	0.00936078	0.0149542	0.00957562	0.182888	9.83153	0.000220466	0.0392471	SASH3
X	113700001	113740000	0.00936078	0.0149542	0.00957562	0.182888	9.83153	0.000220466	0.0392471	ZDHHC9
X	114940001	114980000	0.014609	0.0847688	0.0206474	0.0240465	9.5603	0.000317471	0.048609	STEEP1
X	118500001	118540000	0.133284	0.0255887	0.00323024	0.00709731	9.99257	0.000176785	0.0343958	AGTR2
X	119680001	119720000	0.0569627	0.0291719	0.00425839	0.0131588	10.1828	0.000135648	0.0289667	IL13RA2
X	122880001	122920000	0.00613055	0.0492822	0.0185221	0.00944518	11.3226	2.52e-05	0.00935126	TRPC5
X	122900001	122940000	0.00323791	0.077963	0.02176	0.00908456	11.5806	1.69e-05	0.00723816	TRPC5
X	123100001	123140000	0.0153072	0.00639142	0.029801	0.0941142	9.68012	0.000270539	0.0436434	TRPC5
X	128040001	128080000	0.00355249	0.0607684	0.0131358	0.0277141	11.1649	3.22e-05	0.0109679	DNAAF6
X	128040001	128080000	0.00355249	0.0607684	0.0131358	0.0277141	11.1649	3.22e-05	0.0109679	NUP62CL
X	128060001	128100000	0.00486454	0.0710038	0.0386324	0.00711266	11.1004	3.55e-05	0.0115953	NUP62CL
X	128080001	128120000	0.0043965	0.116074	0.0264787	0.0087623	10.9997	4.13e-05	0.0129206	NUP62CL
X	128100001	128140000	0.00131972	0.0473257	0.00184914	0.0672365	12.668	2.82e-06	0.00208619	NUP62CL
X	128120001	128160000	0.000544767	0.0578067	0.00811012	0.0623566	12.5667	3.35e-06	0.00233621	NUP62CL
X	128140001	128180000	0.00463435	0.108401	0.0309596	0.0398217	9.871	0.000208912	0.0381059	NUP62CL
X	128140001	128180000	0.00463435	0.108401	0.0309596	0.0398217	9.871	0.000208912	0.0381059	RBM41

## Sheet: long fat tail population result
List of candidate genes (q-value < 0.05) identified using the DCMS method for long tail population
CHROM	BIN_START	BIN_END	Fst_pvalue	Tajima.D_pvalue	Pi_pvalue	XP-EHH_pvalue	DCMS	DCMS_pvalue	DCMS_qvalue	gene
1	7340001	7380000	0.243973	0.110102	0.129277	3.07e-05	11.5425	4.25e-05	0.015007	UGT1A3
1	7340001	7380000	0.243973	0.110102	0.129277	3.07e-05	11.5425	4.25e-05	0.015007	UGT1A6
1	7340001	7380000	0.243973	0.110102	0.129277	3.07e-05	11.5425	4.25e-05	0.015007	UGT1A9
1	8200001	8240000	0.0330805	0.216722	0.371532	0.000222428	10.7818	0.000129585	0.0297848	GIGYF2
1	8220001	8260000	0.0511355	0.0567499	0.189241	0.00170273	10.1973	0.000290345	0.0485851	GIGYF2
1	10340001	10380000	0.00490877	0.00360488	0.0215602	0.0416632	12.926	4.65e-06	0.00401214	ZMYM4
1	10360001	10400000	0.00375827	0.00568343	0.0181778	0.0511049	12.8544	5.25e-06	0.00420268	ZMYM4
1	10380001	10420000	0.00496246	0.0394005	0.0473926	0.104557	10.2655	0.000264857	0.0459982	ZMYM4
1	22940001	22980000	0.0332339	0.0228104	0.334118	0.00268448	10.3304	0.000242547	0.044417	SPATA6
1	26640001	26680000	0.00236234	0.104419	0.216484	0.0199495	10.6881	0.000147898	0.0326552	ZFYVE9
1	69180001	69220000	0.0226494	0.0890327	0.101734	0.00435653	10.411	0.000217262	0.0412274	LOC114115646
1	108680001	108720000	0.0445701	0.00156467	0.00875908	0.0113208	12.9104	4.78e-06	0.00408452	LOC443442
1	108700001	108740000	0.0266991	0.0039807	0.000391167	0.00680324	15.176	7.57e-08	0.000228167	LOC443442
1	108720001	108760000	0.0485508	0.00176409	0.000176409	0.0149487	14.9244	1.24e-07	0.00030483	LOC443442
1	113900001	113940000	0.0326893	0.000958743	0.0153706	0.0160609	12.8648	5.16e-06	0.00419653	SH2D1B
1	113920001	113960000	0.0118961	0.002347	0.0285552	0.0184846	12.8188	5.57e-06	0.0043469	SH2D1B
1	113940001	113980000	0.0185383	0.012364	0.0512889	0.00917326	11.6336	3.7e-05	0.0138957	SH2D1B
1	114000001	114040000	0.0355655	0.00128088	0.0475997	0.0415711	11.1438	7.7e-05	0.0214726	UHMK1
1	120320001	120360000	0.0526619	0.023355	0.0101627	0.0255333	10.4583	0.000203593	0.039497	DCAF6
1	120320001	120360000	0.0526619	0.023355	0.0101627	0.0255333	10.4583	0.000203593	0.039497	GPR161
1	122040001	122080000	0.0815852	0.000728645	0.0074782	0.230252	10.2872	0.000257182	0.0454474	MRPS6
1	122040001	122080000	0.0815852	0.000728645	0.0074782	0.230252	10.2872	0.000257182	0.0454474	SLC5A3
1	122060001	122100000	0.0610374	0.0038273	0.00448692	0.161882	10.2894	0.000256402	0.0454283	MRPS6
1	122060001	122100000	0.0610374	0.0038273	0.00448692	0.161882	10.2894	0.000256402	0.0454283	SLC5A3
1	192320001	192360000	0.00239302	0.560589	0.341566	0.00273817	10.5008	0.000191994	0.0382106	DLG1
1	192480001	192520000	0.0318456	0.308294	0.0274277	0.00329808	10.2888	0.000256624	0.0454283	DLG1
1	192540001	192580000	0.0101013	0.113991	0.0576933	0.00455595	11.3588	5.6e-05	0.0176008	DLG1
1	208640001	208680000	0.0261775	0.0251728	0.0497703	0.00292992	11.8113	2.82e-05	0.0118566	KCNMB3
1	208640001	208680000	0.0261775	0.0251728	0.0497703	0.00292992	11.8113	2.82e-05	0.0118566	PIK3CA
1	208660001	208700000	0.0736085	0.018776	0.0700113	0.00523857	10.2939	0.000254871	0.0454253	PIK3CA
1	251040001	251080000	0.0634611	0.0020172	0.0260088	0.00371992	12.6211	7.74e-06	0.00537427	PIK3CB
1	251060001	251100000	0.15448	0.00328274	0.0672808	0.00358187	10.8433	0.00011875	0.0281274	PIK3CB
2	52020001	52060000	0.0206398	0.0314161	0.140046	0.0024237	11.3656	5.55e-05	0.017546	MELK
2	52100001	52140000	0.000836024	0.00253875	0.0249427	0.000260778	18.6943	3.28e-11	3.31e-07	RNF38
2	52120001	52160000	0.00259244	0.00893549	0.0253262	0.00610528	14.4359	3.15e-07	0.000538696	RNF38
2	64940001	64980000	0.0130926	0.00871306	0.1344	0.0114589	11.3444	5.73e-05	0.0176128	CEMIP2
2	69320001	69360000	0.00661149	0.0919397	0.121392	0.00214759	11.9877	2.14e-05	0.00991812	DMRT2
2	71640001	71680000	0.213853	0.00103544	0.00992491	0.0530454	10.1824	0.000296216	0.0491599	RFX3
2	74080001	74120000	0.00905821	0.021775	0.0273357	0.0201106	11.7581	3.06e-05	0.0124091	KIAA2026
2	74100001	74140000	0.00435653	0.00212458	0.0244518	0.00816849	14.5634	2.48e-07	0.000462658	KIAA2026
2	74120001	74160000	0.00557605	0.0020939	0.0420083	0.00223195	15.0202	1.03e-07	0.000265883	KIAA2026
2	74140001	74180000	0.00915025	0.00503916	0.0456132	0.000766995	14.8397	1.46e-07	0.000334669	KIAA2026
2	74140001	74180000	0.00915025	0.00503916	0.0456132	0.000766995	14.8397	1.46e-07	0.000334669	RANBP6
2	74880001	74920000	0.0029606	0.0336404	0.023355	0.0416171	12.0631	1.9e-05	0.00940917	KDM4C
2	74900001	74940000	0.00819917	0.0426449	0.04671	0.0449229	10.4691	0.000200601	0.0392597	KDM4C
2	105280001	105320000	0.007785	0.0204251	0.235038	0.0106919	10.9814	9.74e-05	0.0247837	BLK
2	105300001	105340000	0.0204481	0.00291458	0.128778	0.0161759	11.3041	6.08e-05	0.0182498	BLK
2	105320001	105360000	0.0332569	0.00120418	0.0600097	0.0132307	12.0138	2.06e-05	0.00981713	BLK
2	137720001	137760000	0.0552313	0.00148797	0.0172957	0.107172	10.4685	0.000200766	0.0392597	METAP1D
2	185560001	185600000	0.000997093	0.0523857	0.294518	0.001557	13.6773	1.26e-06	0.0016558	RALB
2	208380001	208420000	0.0206168	0.0272437	0.0343537	0.00437954	11.9129	2.41e-05	0.0107543	ZDBF2
2	208400001	208440000	0.0165671	0.0212611	0.11307	0.000421847	13.3222	2.36e-06	0.00244941	ZDBF2
2	220100001	220140000	0.00220127	0.0326893	0.0489419	0.0685463	11.4764	4.7e-05	0.0158076	TNS1
2	220120001	220160000	0.00190215	0.0539427	0.0409268	0.0567039	11.588	3.97e-05	0.0145681	TNS1
2	220480001	220520000	0.0941793	0.00341313	0.00821451	0.0185536	11.3662	5.54e-05	0.017546	USP37
2	220500001	220540000	0.126025	0.00322905	0.00869772	0.0246742	10.8298	0.000121055	0.0284067	USP37
2	224340001	224380000	0.0834337	0.00441022	0.054656	0.00605926	11.0452	8.88e-05	0.0232843	PAX3
2	224360001	224400000	0.0705558	0.00434119	0.0443706	0.00558372	11.4215	5.1e-05	0.0166642	PAX3
2	240380001	240420000	0.0525468	0.00736315	0.0615973	0.00664984	11.0631	8.66e-05	0.0229253	HMGN2
2	240380001	240420000	0.0525468	0.00736315	0.0615973	0.00664984	11.0631	8.66e-05	0.0229253	DHDDS
2	240400001	240440000	0.017196	0.00286856	0.0885035	0.00220894	13.3041	2.44e-06	0.00248296	LIN28A
2	240400001	240440000	0.017196	0.00286856	0.0885035	0.00220894	13.3041	2.44e-06	0.00248296	DHDDS
2	240420001	240460000	0.00829121	0.00421847	0.0622033	0.00253875	13.8953	8.54e-07	0.00124902	LIN28A
2	240420001	240460000	0.00829121	0.00421847	0.0622033	0.00253875	13.8953	8.54e-07	0.00124902	DHDDS
2	243800001	243840000	0.000805344	0.240752	0.236702	0.0236541	10.9168	0.000106914	0.0265713	EPHB2
2	243820001	243860000	0.000636606	0.32575	0.188197	0.0498547	10.4689	0.000200657	0.0392597	EPHB2
2	245980001	246020000	0.0190215	0.0448385	0.268256	0.00438721	10.2721	0.000262494	0.0458244	VWA5B1
2	246000001	246040000	0.0219437	0.0321294	0.249649	0.00513886	10.2678	0.00026401	0.0459301	VWA5B1
3	18380001	18420000	0.136203	0.000644276	0.0229792	0.0465719	10.5476	0.000179958	0.0364914	MBOAT2
3	18400001	18440000	0.0354505	0.000207089	0.00965646	0.0196044	13.7861	1.04e-06	0.00147806	MBOAT2
3	18420001	18460000	0.0331112	0.00279953	0.00957209	0.0239302	12.2162	1.49e-05	0.00806309	MBOAT2
3	45920001	45960000	0.057003	0.0169736	0.0630546	0.00846762	10.2968	0.000253869	0.0454253	B3GNT2
3	81700001	81740000	0.00345915	0.115394	0.256176	0.00464799	11.2866	6.24e-05	0.0185135	LOC101115694
3	87560001	87600000	0.132123	0.00220127	0.000621266	0.145491	11.1187	7.98e-05	0.0215389	CRIM1
3	111300001	111340000	0.000329808	0.418411	0.594106	0.0248506	10.2974	0.00025364	0.0454253	CAPS2
3	111320001	111360000	0.000260778	0.910668	0.529449	0.00593654	10.3061	0.000250678	0.0452491	CAPS2
3	111320001	111360000	0.000260778	0.910668	0.529449	0.00593654	10.3061	0.000250678	0.0452491	GLIPR1L1
3	131980001	132020000	0.0181471	0.0150408	0.0491567	0.0094417	11.5453	4.24e-05	0.015007	PPP1R1A
3	131980001	132020000	0.0181471	0.0150408	0.0491567	0.0094417	11.5453	4.24e-05	0.015007	PDE1B
3	132000001	132040000	0.0434809	0.011781	0.0654553	0.00240069	11.7404	3.15e-05	0.0126971	PDE1B
3	132000001	132040000	0.0434809	0.011781	0.0654553	0.00240069	11.7404	3.15e-05	0.0126971	NCKAP1L
3	132020001	132060000	0.0246129	0.00987122	0.0928907	0.00175642	12.404	1.1e-05	0.00659156	PDE1B
3	132020001	132060000	0.0246129	0.00987122	0.0928907	0.00175642	12.404	1.1e-05	0.00659156	NCKAP1L
3	163520001	163560000	0.0300355	0.00707936	0.0127858	0.0229868	11.6339	3.7e-05	0.0138957	CDK2
3	163520001	163560000	0.0300355	0.00707936	0.0127858	0.0229868	11.6339	3.7e-05	0.0138957	IKZF4
3	163520001	163560000	0.0300355	0.00707936	0.0127858	0.0229868	11.6339	3.7e-05	0.0138957	SUOX
3	163520001	163560000	0.0300355	0.00707936	0.0127858	0.0229868	11.6339	3.7e-05	0.0138957	RAB5B
3	163540001	163580000	0.0302196	0.0112288	0.018822	0.00822985	11.9401	2.31e-05	0.0103991	CDK2
3	163540001	163580000	0.0302196	0.0112288	0.018822	0.00822985	11.9401	2.31e-05	0.0103991	RAB5B
3	163540001	163580000	0.0302196	0.0112288	0.018822	0.00822985	11.9401	2.31e-05	0.0103991	PMEL
3	163540001	163580000	0.0302196	0.0112288	0.018822	0.00822985	11.9401	2.31e-05	0.0103991	DGKA
3	163560001	163600000	0.032068	0.0124637	0.0208009	0.0088051	11.7074	3.31e-05	0.0131458	PMEL
3	163560001	163600000	0.032068	0.0124637	0.0208009	0.0088051	11.7074	3.31e-05	0.0131458	DGKA
3	163560001	163600000	0.032068	0.0124637	0.0208009	0.0088051	11.7074	3.31e-05	0.0131458	PYM1
3	170220001	170260000	0.00479372	0.0554537	0.0701263	0.00294526	12.7199	6.57e-06	0.00485622	ANO4
3	181540001	181580000	0.00154166	0.535278	0.190023	0.00928831	10.4916	0.000194472	0.038625	CARD10
3	182940001	182980000	0.0524087	0.00389633	0.0401598	0.0358187	10.362	0.000232303	0.0428522	FGD4
3	194920001	194960000	0.00292992	0.183964	0.407489	0.000582916	12.3381	1.23e-05	0.00711627	PDE3A
3	194940001	194980000	0.00912724	0.0798748	0.261561	0.0013269	11.576	4.04e-05	0.0146861	PDE3A
3	194960001	195000000	0.00309099	0.0276195	0.13302	0.000943403	14.003	7.02e-07	0.00107363	PDE3A
3	194980001	195020000	0.0143581	0.0552083	0.149641	0.00118884	11.8867	2.51e-05	0.0109597	PDE3A
3	221680001	221720000	0.0149257	0.0252111	0.0314545	0.0213608	11.0657	8.62e-05	0.0229006	SMC1B
3	221680001	221720000	0.0149257	0.0252111	0.0314545	0.0213608	11.0657	8.62e-05	0.0229006	RIBC2
3	223020001	223060000	0.00304497	0.00167205	0.0945474	0.00772364	14.2088	4.81e-07	0.00077816	TBC1D22A
3	223040001	223080000	0.0086517	0.00250807	0.116123	0.0226187	12.0064	2.08e-05	0.00981713	TBC1D22A
4	20060001	20100000	0.00251574	0.195676	0.414806	0.00362788	10.9846	9.7e-05	0.0247837	PHF14
4	20080001	20120000	0.00393468	0.164827	0.544106	0.00339012	10.421	0.000214285	0.0409508	PHF14
4	44980001	45020000	0.024168	0.0114973	0.0493638	0.00304497	12.316	1.27e-05	0.00722095	RSBN1L
4	45000001	45040000	0.00741684	0.00674955	0.11735	0.00154166	13.6987	1.22e-06	0.00164547	RSBN1L
4	45020001	45060000	0.00772364	0.00628936	0.125664	0.00225496	13.3552	2.23e-06	0.00235	RSBN1L
4	45020001	45060000	0.00772364	0.00628936	0.125664	0.00225496	13.3552	2.23e-06	0.00235	LOC101102976
4	45040001	45080000	0.061651	0.00790004	0.0902523	0.00457129	10.9082	0.000108227	0.0267005	RSBN1L
4	45040001	45080000	0.061651	0.00790004	0.0902523	0.00457129	10.9082	0.000108227	0.0267005	LOC101102976
4	89380001	89420000	0.0871306	0.000690295	0.0316232	0.0657314	10.4902	0.000194842	0.038625	IQUB
4	100340001	100380000	0.0744905	0.00783102	0.016406	0.0108376	11.1305	7.85e-05	0.0214813	AGBL3
4	100380001	100420000	0.0543186	0.0370458	0.00871306	0.0266301	10.2185	0.000282193	0.0479364	AGBL3
4	100400001	100440000	0.0352587	0.0140283	0.00747053	0.0684619	10.5258	0.000185478	0.0373559	AGBL3
4	100420001	100460000	0.00752422	0.0261699	0.0482133	0.0770063	10.3679	0.000230457	0.042746	AGBL3
4	100420001	100460000	0.00752422	0.0261699	0.0482133	0.0770063	10.3679	0.000230457	0.042746	TMEM140
4	103020001	103060000	0.0301199	0.000161069	0.0299665	0.0357113	12.9001	4.86e-06	0.00410138	CREB3L2
4	103040001	103080000	0.0142431	0.00213992	0.0618044	0.0161913	12.315	1.27e-05	0.00722095	CREB3L2
4	103200001	103240000	0.0365626	0.00135758	0.00784636	0.0535899	11.9994	2.1e-05	0.00983502	AKR1D1
4	105400001	105440000	0.0256176	0.0153246	0.0746209	0.0183772	10.4065	0.000218592	0.0412274	ADCK2
4	105400001	105440000	0.0256176	0.0153246	0.0746209	0.0183772	10.4065	0.000218592	0.0412274	NDUFB2
4	105420001	105460000	0.00813014	0.0413717	0.0807032	0.00542265	11.8269	2.75e-05	0.0117697	ADCK2
4	105420001	105460000	0.00813014	0.0413717	0.0807032	0.00542265	11.8269	2.75e-05	0.0117697	NDUFB2
4	105440001	105480000	0.0050008	0.0212151	0.051427	0.000790005	14.4801	2.9e-07	0.000515065	NDUFB2
4	105440001	105480000	0.0050008	0.0212151	0.051427	0.000790005	14.4801	2.9e-07	0.000515065	BRAF
4	105460001	105500000	0.0096718	0.00803043	0.0281794	0.00200953	14.0705	6.21e-07	0.00096364	BRAF
4	105480001	105520000	0.039086	0.00263079	0.0190521	0.00751655	12.5856	8.2e-06	0.00555429	BRAF
4	105500001	105540000	0.0260932	0.00782335	0.0374063	0.00725577	11.9571	2.25e-05	0.0102631	BRAF
4	105520001	105560000	0.028049	0.0163216	0.0646193	0.00291458	11.8319	2.73e-05	0.0117293	BRAF
4	105540001	105580000	0.0249887	0.0355809	0.0640134	0.00151865	12.006	2.08e-05	0.00981713	BRAF
4	105560001	105600000	0.0201106	0.08417	0.0658695	0.00114282	11.8985	2.46e-05	0.0109005	BRAF
4	105580001	105620000	0.0520099	0.0585447	0.065509	0.00152632	10.9811	9.75e-05	0.0247837	BRAF
4	107620001	107660000	0.00385031	0.108008	0.242286	0.00934967	10.723	0.000140823	0.031638	LOC101122103
4	107660001	107700000	0.0302273	0.0104541	0.0512966	0.0154319	10.851	0.000117452	0.0279229	LOC101122351
4	107860001	107900000	0.0013269	0.246474	0.166108	0.0131386	11.1722	7.38e-05	0.0208096	GSTK1
4	107860001	107900000	0.0013269	0.246474	0.166108	0.0131386	11.1722	7.38e-05	0.0208096	TMEM139
4	115940001	115980000	0.00381196	0.0517875	0.33793	0.00553003	11.314	5.99e-05	0.0181405	PRKAG2
4	115960001	116000000	0.00337478	0.169537	0.450955	0.00158768	11.3687	5.52e-05	0.017546	PRKAG2
5	9080001	9120000	0.0356192	0.036647	0.261192	0.000322138	11.8617	2.61e-05	0.0113447	LOC101116053
5	9100001	9140000	0.000575246	0.00352051	0.0712691	3.83e-05	19.6879	2.76e-12	3.48e-08	LOC101116313
5	9120001	9160000	0.000429517	0.00551469	0.167826	0.000138059	18.1116	1.32e-10	1.21e-06	LOC101116313
5	9160001	9200000	0.00493178	0.0122336	0.448032	0.000843694	13.1095	3.41e-06	0.0031533	LOC105614584
5	15820001	15860000	0.0169046	0.00486275	0.013246	0.0640441	11.5388	4.28e-05	0.015038	TNFSF9
5	15820001	15860000	0.0169046	0.00486275	0.013246	0.0640441	11.5388	4.28e-05	0.015038	LOC121819607
5	15820001	15860000	0.0169046	0.00486275	0.013246	0.0640441	11.5388	4.28e-05	0.015038	TUBB4A
5	15820001	15860000	0.0169046	0.00486275	0.013246	0.0640441	11.5388	4.28e-05	0.015038	DENND1C
5	48940001	48980000	0.00167205	0.0234087	0.017917	0.0237998	13.4258	1.97e-06	0.00221974	PURA
5	78060001	78100000	0.0141971	0.0572025	0.407826	0.00297594	10.324	0.000244664	0.0445621	RARS1
6	20140001	20180000	0.0275121	0.00285322	0.0222198	0.016268	12.1703	1.61e-05	0.00852754	PPA2
6	20160001	20200000	0.0114589	0.00111981	0.0455211	0.0209006	12.8822	5.01e-06	0.00415704	PPA2
6	27020001	27060000	0.0168892	0.0518412	0.426165	0.00129622	10.825	0.000121887	0.0285355	STPG2
6	59620001	59660000	0.00407274	0.550165	0.0469554	0.00564508	10.8945	0.000110379	0.0270282	PDS5A
6	80920001	80960000	0.104549	6.14e-05	0.0257634	0.0454368	12.1131	1.76e-05	0.00900602	LOC106991226
6	89800001	89840000	0.0183005	0.0189831	0.0338168	0.00302963	12.5358	8.9e-06	0.00581569	LOC101104661
6	89800001	89840000	0.0183005	0.0189831	0.0338168	0.00302963	12.5358	8.9e-06	0.00581569	LOC114108665
6	89820001	89860000	0.0429517	0.0562054	0.089746	0.00128088	11.1224	7.94e-05	0.0214813	LOC114108665
6	89820001	89860000	0.0429517	0.0562054	0.089746	0.00128088	11.1224	7.94e-05	0.0214813	MTHFD2L
6	89840001	89880000	0.0631543	0.0179093	0.0482056	0.00488576	10.771	0.000131594	0.0301093	MTHFD2L
7	24660001	24700000	0.152732	0.00105845	0.0133534	0.0578774	10.2979	0.000253467	0.0454253	RNASE6
7	24660001	24700000	0.152732	0.00105845	0.0133534	0.0578774	10.2979	0.000253467	0.0454253	LOC105613768
7	24660001	24700000	0.152732	0.00105845	0.0133534	0.0578774	10.2979	0.000253467	0.0454253	LOC101114275
7	24660001	24700000	0.152732	0.00105845	0.0133534	0.0578774	10.2979	0.000253467	0.0454253	LOC105615654
7	24660001	24700000	0.152732	0.00105845	0.0133534	0.0578774	10.2979	0.000253467	0.0454253	LOC101114959
7	24660001	24700000	0.152732	0.00105845	0.0133534	0.0578774	10.2979	0.000253467	0.0454253	LOC106990653
7	24680001	24720000	0.142546	0.00170273	0.00957976	0.0338015	10.7486	0.000135828	0.0307298	LOC101114275
7	24680001	24720000	0.142546	0.00170273	0.00957976	0.0338015	10.7486	0.000135828	0.0307298	LOC105615654
7	24680001	24720000	0.142546	0.00170273	0.00957976	0.0338015	10.7486	0.000135828	0.0307298	LOC101114959
7	24680001	24720000	0.142546	0.00170273	0.00957976	0.0338015	10.7486	0.000135828	0.0307298	LOC106990653
7	25020001	25060000	0.017173	0.212665	0.200937	0.00204021	10.2058	0.000287059	0.0484233	TEP1
7	25020001	25060000	0.017173	0.212665	0.200937	0.00204021	10.2058	0.000287059	0.0484233	PARP2
7	33420001	33460000	0.0450226	0.00546867	0.0165748	0.0524394	10.5595	0.000177003	0.0360085	THBS1
7	33440001	33480000	0.0598409	0.0099019	0.0372069	0.0200492	10.2131	0.000284229	0.048201	THBS1
7	33440001	33480000	0.0598409	0.0099019	0.0372069	0.0200492	10.2131	0.000284229	0.048201	FSIP1
7	50720001	50760000	0.0381963	0.0103161	0.140966	0.00506217	10.8371	0.000119805	0.0282966	LOC101117934
7	51780001	51820000	0.00418012	0.031278	0.0362865	0.0220511	12.0198	2.04e-05	0.00981713	ZNF280D
7	51800001	51840000	0.00543799	0.0487962	0.0307105	0.0199572	11.6954	3.37e-05	0.0132736	ZNF280D
7	51820001	51860000	0.00979452	0.126899	0.039784	0.0108223	10.8741	0.00011364	0.0273015	ZNF280D
7	51840001	51880000	0.00810713	0.0749967	0.0595341	0.00872073	11.2959	6.15e-05	0.0183606	ZNF280D
7	57120001	57160000	0.0428827	0.0154319	0.0509284	0.0166438	10.2332	0.00027666	0.0473954	GLDN
7	57140001	57180000	0.0345761	0.0308639	0.0440178	0.00905821	10.6146	0.000163926	0.0348225	GLDN
7	63380001	63420000	0.00277652	0.0551009	0.134239	0.0194663	11.3029	6.09e-05	0.0182498	DUOX1
7	63380001	63420000	0.00277652	0.0551009	0.134239	0.0194663	11.3029	6.09e-05	0.0182498	DUOXA1
7	71020001	71060000	0.00203254	0.115394	0.140628	0.0166208	11.2297	6.78e-05	0.0196714	MNAT1
7	71040001	71080000	0.000414177	0.211023	0.157502	0.00792306	12.811	5.64e-06	0.0043469	MNAT1
7	71060001	71100000	0.00204788	0.438253	0.352656	0.00541498	10.3599	0.000232987	0.0428999	MNAT1
7	73700001	73740000	0.0983824	0.00454828	0.0172574	0.0159688	10.8186	0.000122989	0.0285944	PPP2R5E
7	73720001	73760000	0.009365	0.000997093	0.0130619	0.00355886	15.32	5.69e-08	0.000204951	PPP2R5E
7	73720001	73760000	0.009365	0.000997093	0.0130619	0.00355886	15.32	5.69e-08	0.000204951	LOC105615745
7	73740001	73780000	0.0149871	0.00218593	0.0279646	0.00800743	13.3178	2.38e-06	0.00244941	PPP2R5E
7	73740001	73780000	0.0149871	0.00218593	0.0279646	0.00800743	13.3178	2.38e-06	0.00244941	LOC105615745
7	82640001	82680000	0.0155777	0.0395079	0.0566426	0.0011735	12.675	7.08e-06	0.00510888	RBM25
7	82660001	82700000	0.00319837	0.0662147	0.11386	0.00230865	12.8574	5.22e-06	0.00420268	RBM25
7	82660001	82700000	0.00319837	0.0662147	0.11386	0.00230865	12.8574	5.22e-06	0.00420268	LOC105606498
7	82680001	82720000	0.00127321	0.100875	0.0849293	0.0185613	12.0097	2.07e-05	0.00981713	RBM25
7	82680001	82720000	0.00127321	0.100875	0.0849293	0.0185613	12.0097	2.07e-05	0.00981713	LOC105606498
7	82680001	82720000	0.00127321	0.100875	0.0849293	0.0185613	12.0097	2.07e-05	0.00981713	PSEN1
7	87080001	87120000	0.0138749	0.00974083	0.188673	0.00935733	11.1396	7.74e-05	0.0214726	ADCK1
7	87100001	87140000	0.010224	0.00760092	0.253883	0.00988656	11.2942	6.17e-05	0.0183606	ADCK1
7	90480001	90520000	0.00316002	0.164819	0.196634	0.0128011	10.5442	0.000180797	0.0365591	TSHR
7	90500001	90540000	0.00170273	0.0136295	0.111736	0.000882044	15.1432	8.07e-08	0.000231623	TSHR
7	90520001	90560000	0.00279953	0.00994792	0.157119	0.000398837	15.2421	6.64e-08	0.000216117	TSHR
7	90540001	90580000	0.0333336	0.00586751	0.110708	0.00131156	12.521	9.12e-06	0.00586075	TSHR
7	90560001	90600000	0.0529763	0.00166438	0.0490877	0.00816082	11.8885	2.5e-05	0.0109597	TSHR
7	90580001	90620000	0.0830272	0.00435653	0.0522017	0.0103314	10.6655	0.000152669	0.0331285	TSHR
7	90620001	90660000	0.00799208	0.0140744	0.0882274	0.00181011	13.2745	2.56e-06	0.00258744	GTF2A1
7	90640001	90680000	0.0022703	0.0898227	0.0853818	0.0129852	11.8235	2.77e-05	0.0117824	GTF2A1
7	90660001	90700000	0.00128088	0.0734091	0.0627785	0.0133074	12.6655	7.19e-06	0.00510888	GTF2A1
7	90680001	90720000	0.00248506	0.0603625	0.116522	0.00286856	12.9628	4.37e-06	0.00380268	GTF2A1
7	90720001	90760000	0.00299128	0.0414791	0.0845075	0.00162603	13.6773	1.26e-06	0.0016558	STON2
7	90740001	90780000	0.000766995	0.0311323	0.136609	0.000176409	16.5284	4.66e-09	2.94e-05	STON2
7	90760001	90800000	0.000398837	0.0347065	0.152363	0.000391167	16.3726	6.5e-09	3.86e-05	STON2
7	90780001	90820000	0.00266914	0.021913	0.0785863	0.0098252	12.791	5.84e-06	0.00442704	STON2
8	2680001	2720000	0.00235467	0.0230405	0.38204	0.00147263	13.1639	3.1e-06	0.00298186	MYO6
8	2700001	2740000	0.00720975	0.00640441	0.25261	0.00521556	12.2291	1.46e-05	0.00806309	MYO6
8	23740001	23780000	0.0325359	0.0149947	0.259758	0.0028072	10.7767	0.000130521	0.0299318	HDAC2
8	28280001	28320000	0.0655704	0.011735	0.133879	0.00396536	10.4612	0.000202778	0.039497	CEP57L1
8	28320001	28360000	0.0676566	0.200676	0.318096	0.000107379	10.8514	0.00011739	0.0279229	CEP57L1
8	28340001	28380000	0.0478528	0.0559216	0.121829	0.000168739	12.3999	1.11e-05	0.00659156	CEP57L1
8	28460001	28500000	0.00487042	0.0546791	0.0235161	0.000483207	14.827	1.5e-07	0.000335384	SESN1
8	28460001	28500000	0.00487042	0.0546791	0.0235161	0.000483207	14.827	1.5e-07	0.000335384	ARMC2
8	28480001	28520000	0.0306108	0.0541728	0.0800973	0.00125787	11.562	4.13e-05	0.0149357	ARMC2
8	58220001	58260000	0.0254105	0.0817693	0.222068	0.00157234	10.5906	0.000169512	0.0354127	SLC18B1
8	63000001	63040000	0.0326049	0.00204788	0.0204097	0.00817616	12.7943	5.8e-06	0.00442704	TNFAIP3
8	73700001	73740000	0.0158845	0.0105155	0.0912187	0.0114819	11.3182	5.95e-05	0.0181405	TAB2
8	73720001	73760000	0.00822985	0.0161836	0.0745365	0.0161069	11.5552	4.17e-05	0.014983	TAB2
9	12760001	12800000	0.0435269	0.0111598	0.0723199	0.0055377	11.0482	8.85e-05	0.0232843	PHF3
9	12780001	12820000	0.0144578	0.0126631	0.131869	0.00259244	12.2201	1.48e-05	0.00806309	PHF3
9	12800001	12840000	0.00621266	0.0364553	0.150201	0.00146496	12.7554	6.19e-06	0.00462848	PHF3
9	12820001	12860000	0.0122719	0.0830118	0.110516	0.000552236	12.5993	8.02e-06	0.00546728	PHF3
9	12840001	12880000	0.0211691	0.0598793	0.115364	0.00198652	11.2496	6.59e-05	0.0193161	PHF3
9	21580001	21620000	0.0010201	0.555665	0.121454	0.0117197	10.9685	9.93e-05	0.0250996	PHF20L1
9	21600001	21640000	0.000882044	0.167351	0.189586	0.0195047	11.4173	5.14e-05	0.0166672	PHF20L1
9	21620001	21660000	0.00457896	0.0432508	0.127981	0.00875908	11.6472	3.63e-05	0.0137626	PHF20L1
9	21620001	21660000	0.00457896	0.0432508	0.127981	0.00875908	11.6472	3.63e-05	0.0137626	TMEM71
9	38020001	38060000	0.0149564	0.0335867	0.0557835	0.00620499	11.511	4.46e-05	0.0154151	TOX
9	38040001	38080000	0.0427293	0.012525	0.0330115	0.004671	11.6373	3.68e-05	0.0138957	TOX
9	38060001	38100000	0.053774	0.00654246	0.0301889	0.00144195	12.7641	6.1e-06	0.00459595	TOX
9	38080001	38120000	0.023286	0.00267681	0.0211691	0.00105078	14.5538	2.52e-07	0.000462658	TOX
9	38100001	38140000	0.0596032	0.00269215	0.0196504	0.00579848	12.3446	1.21e-05	0.00708332	TOX
9	56940001	56980000	0.00412643	0.0808106	0.317643	0.00585217	10.9808	9.75e-05	0.0247837	ZNF704
9	70000001	70040000	0.000490877	0.724035	0.343874	0.0148644	10.2281	0.000278577	0.0476429	ANGPT1
9	70020001	70060000	0.001557	0.271815	0.205516	0.0150408	10.6812	0.000149351	0.032904	ANGPT1
10	53000001	53040000	0.00748587	0.0313701	0.0908582	0.0137676	11.2523	6.56e-05	0.0193161	MYCBP2
11	37460001	37500000	0.000130389	0.122175	0.338551	0.00153399	14.936	1.21e-07	0.00030483	TTLL6
11	37480001	37520000	9.97e-05	0.00816082	0.144916	0.000122719	19.4465	5.09e-12	5.71e-08	TTLL6
11	37500001	37540000	0.000161069	0.0104771	0.137146	0.000728645	17.5	5.44e-10	4.22e-06	HOXB13
12	21080001	21120000	0.00368924	0.0417322	0.137085	0.0052309	12.2288	1.46e-05	0.00806309	TGFB2
12	50860001	50900000	0.0656164	0.0107839	0.02877	0.011781	10.6576	0.000154359	0.0332688	SAMD11
12	68580001	68620000	0.0283251	0.0269369	0.0852515	0.00855966	10.5009	0.000191986	0.0382106	PTPN14
13	59100001	59140000	0.00802276	0.0265073	0.0718137	0.0276118	10.8859	0.000111743	0.0271038	RTF2
13	59100001	59140000	0.00802276	0.0265073	0.0718137	0.0276118	10.8859	0.000111743	0.0271038	LOC101119068
13	59120001	59160000	0.00364322	0.253124	0.0766841	0.0158998	10.5907	0.000169493	0.0354127	RTF2
13	59120001	59160000	0.00364322	0.253124	0.0766841	0.0158998	10.5907	0.000169493	0.0354127	LOC101119068
13	59140001	59180000	0.0161606	0.0722662	0.0754569	0.00458663	11.0199	9.22e-05	0.0239289	RTF2
13	59140001	59180000	0.0161606	0.0722662	0.0754569	0.00458663	11.0199	9.22e-05	0.0239289	CASS4
13	59160001	59200000	0.0259474	0.0366087	0.0999547	0.00263846	11.2242	6.84e-05	0.0197202	CASS4
13	59160001	59200000	0.0259474	0.0366087	0.0999547	0.00263846	11.2242	6.84e-05	0.0197202	CSTF1
13	59180001	59220000	0.00365856	0.0285859	0.118554	0.000544566	14.3362	3.8e-07	0.0006385	AURKA
13	59180001	59220000	0.00365856	0.0285859	0.118554	0.000544566	14.3362	3.8e-07	0.0006385	CASS4
13	59180001	59220000	0.00365856	0.0285859	0.118554	0.000544566	14.3362	3.8e-07	0.0006385	CSTF1
13	59200001	59240000	0.00348216	0.0609761	0.159397	0.00222428	12.6198	7.75e-06	0.00537427	AURKA
13	59200001	59240000	0.00348216	0.0609761	0.159397	0.00222428	12.6198	7.75e-06	0.00537427	CSTF1
13	59200001	59240000	0.00348216	0.0609761	0.159397	0.00222428	12.6198	7.75e-06	0.00537427	FAM210B
13	74720001	74760000	0.00491644	0.185206	0.103529	0.00262312	11.7579	3.06e-05	0.0124091	MMP9
13	74720001	74760000	0.00491644	0.185206	0.103529	0.00262312	11.7579	3.06e-05	0.0124091	SLC12A5
14	7420001	7460000	0.00559906	0.0992721	0.299074	0.00705635	10.4722	0.000199725	0.0392597	GAN
14	10660001	10700000	0.00564508	0.0276041	0.239885	0.011758	11.0159	9.27e-05	0.0239824	ZDHHC7
14	10660001	10700000	0.00564508	0.0276041	0.239885	0.011758	11.0159	9.27e-05	0.0239824	KIAA0513
14	10680001	10720000	0.00103544	0.0123409	0.165149	0.00281487	14.4781	2.91e-07	0.000515065	KIAA0513
14	10700001	10740000	0.00193283	0.0078617	0.0700343	0.00928064	13.8042	1.01e-06	0.00145123	KIAA0513
14	10700001	10740000	0.00193283	0.0078617	0.0700343	0.00928064	13.8042	1.01e-06	0.00145123	CIBAR2
14	10920001	10960000	0.0065348	0.0326663	0.081869	0.0355349	10.6656	0.000152659	0.0331285	GSE1
14	15140001	15180000	0.00901219	0.335852	0.0903213	0.000628936	11.947	2.28e-05	0.0103791	ITFG1
14	48440001	48480000	0.0105769	0.0244748	0.0262389	0.0251574	11.3906	5.34e-05	0.0171745	ZFP36
14	48440001	48480000	0.0105769	0.0244748	0.0262389	0.0251574	11.3906	5.34e-05	0.0171745	PAF1
14	48440001	48480000	0.0105769	0.0244748	0.0262389	0.0251574	11.3906	5.34e-05	0.0171745	MED29
14	48440001	48480000	0.0105769	0.0244748	0.0262389	0.0251574	11.3906	5.34e-05	0.0171745	PLEKHG2
14	50100001	50140000	0.0278112	0.00376594	0.0628706	0.0473849	10.4791	0.000197829	0.0390987	BCKDHA
14	50100001	50140000	0.0278112	0.00376594	0.0628706	0.0473849	10.4791	0.000197829	0.0390987	B3GNT8
14	50100001	50140000	0.0278112	0.00376594	0.0628706	0.0473849	10.4791	0.000197829	0.0390987	DMAC2
15	27960001	28000000	0.00664984	0.0338015	0.276632	0.00918093	10.8222	0.000122361	0.0285659	DSCAML1
15	28000001	28040000	0.0271516	0.0846762	0.225489	0.00194817	10.3254	0.000244183	0.0445549	DSCAML1
15	28020001	28060000	0.0312474	0.0665061	0.0987966	0.00299895	10.596	0.000168251	0.0354127	DSCAML1
15	28060001	28100000	0.0378512	0.00931899	0.105868	0.00844461	10.6998	0.000145488	0.0324066	DSCAML1
15	52220001	52260000	0.0136602	0.0175105	0.210164	0.00916559	10.7508	0.000135404	0.0307028	C2CD3
15	52240001	52280000	0.0133227	0.0215756	0.24316	0.00884345	10.5667	0.000175247	0.0357954	C2CD3
15	77620001	77660000	0.0877749	0.898335	0.173042	1.53e-05	10.5773	0.000172681	0.0356321	LOC101112465
16	23820001	23860000	0.0705482	0.00304497	0.0536053	0.0208392	10.4593	0.000203323	0.039497	PLPP1
16	23840001	23880000	0.0622339	0.00246205	0.0216906	0.026423	11.087	8.36e-05	0.022317	PLPP1
16	32180001	32220000	0.0362175	0.00835257	0.123417	0.0030373	11.5047	4.5e-05	0.0155092	GHR
17	62660001	62700000	0.020333	0.0118117	0.0685386	0.0115586	11.2012	7.08e-05	0.02011	GCN1
17	62660001	62700000	0.020333	0.0118117	0.0685386	0.0115586	11.2012	7.08e-05	0.02011	RPLP0
17	62680001	62720000	0.0177943	0.00597489	0.0364629	0.0756103	10.6008	0.000167128	0.0353083	GCN1
17	62680001	62720000	0.0177943	0.00597489	0.0364629	0.0756103	10.6008	0.000167128	0.0353083	RPLP0
17	62680001	62720000	0.0177943	0.00597489	0.0364629	0.0756103	10.6008	0.000167128	0.0353083	PXN
18	28180001	28220000	0.0381733	0.00149564	0.0270366	0.0305801	11.5944	3.93e-05	0.0145328	ADAMTS7
18	28180001	28220000	0.0381733	0.00149564	0.0270366	0.0305801	11.5944	3.93e-05	0.0145328	TBC1D2B
18	28200001	28240000	0.0270903	0.00269982	0.0462805	0.0177176	11.686	3.42e-05	0.013327	TBC1D2B
18	30960001	31000000	0.0964419	0.00401138	0.00555304	0.0219054	11.3573	5.62e-05	0.0176008	PTPN9
18	30980001	31020000	0.0806572	0.00258477	0.0104695	0.0138979	11.7635	3.04e-05	0.0124091	PTPN9
18	65260001	65300000	0.00668052	0.0134608	0.0580155	0.0292148	11.5441	4.24e-05	0.015007	CDC42BPB
18	65280001	65320000	0.00192516	0.00573712	0.0573789	0.00425682	14.7323	1.79e-07	0.000385274	CDC42BPB
18	65300001	65340000	0.00217059	0.00168739	0.0652406	0.00149564	16.056	1.27e-08	5.81e-05	CDC42BPB
18	65320001	65360000	0.00331342	0.000513886	0.0514884	0.00217826	16.1956	9.46e-09	5.02e-05	CDC42BPB
18	65340001	65380000	0.0195047	0.00279186	0.0568266	0.0099786	12.304	1.3e-05	0.00730888	CDC42BPB
18	65340001	65380000	0.0195047	0.00279186	0.0568266	0.0099786	12.304	1.3e-05	0.00730888	LOC105603273
19	7260001	7300000	0.00431818	0.0331802	0.109918	0.00793072	12.0425	1.97e-05	0.00962986	TRIM71
19	16180001	16220000	0.075595	0.077919	0.152348	0.000191749	11.4864	4.63e-05	0.0156702	TOPAZ1
19	16200001	16240000	0.0960891	0.0812477	0.109749	0.000889714	10.2437	0.000272769	0.0470482	TOPAZ1
19	16200001	16240000	0.0960891	0.0812477	0.109749	0.000889714	10.2437	0.000272769	0.0470482	TCAIM
20	15400001	15440000	0.0157311	0.0424608	0.046058	0.00718674	11.332	5.83e-05	0.0178319	FOXP4
20	16660001	16700000	0.0572792	0.0073248	0.0142124	0.031186	10.6756	0.000150526	0.0330295	KLHDC3
20	16660001	16700000	0.0572792	0.0073248	0.0142124	0.031186	10.6756	0.000150526	0.0330295	CUL7
20	16660001	16700000	0.0572792	0.0073248	0.0142124	0.031186	10.6756	0.000150526	0.0330295	MRPL2
20	16660001	16700000	0.0572792	0.0073248	0.0142124	0.031186	10.6756	0.000150526	0.0330295	KLC4
20	16680001	16720000	0.0687918	0.00943404	0.0134531	0.00711004	11.5594	4.15e-05	0.0149413	MRPL2
20	16680001	16720000	0.0687918	0.00943404	0.0134531	0.00711004	11.5594	4.15e-05	0.0149413	KLC4
20	16680001	16720000	0.0687918	0.00943404	0.0134531	0.00711004	11.5594	4.15e-05	0.0149413	PTK7
20	17260001	17300000	0.0108223	0.0199495	0.0120572	0.0703411	11.1284	7.87e-05	0.0214813	VEGFA
20	17280001	17320000	0.01241	0.0300509	0.0176332	0.0792766	10.4242	0.000213366	0.0408525	VEGFA
21	15720001	15760000	0.034323	0.00408041	0.0743908	0.00968714	11.3946	5.31e-05	0.0171271	INTS4
21	15720001	15760000	0.034323	0.00408041	0.0743908	0.00968714	11.3946	5.31e-05	0.0171271	AAMDC
21	16140001	16180000	0.0144885	0.00676489	0.0220664	0.0119958	12.5335	8.93e-06	0.00581569	PAK1
21	16160001	16200000	0.10675	0.0242524	0.0369231	0.00453294	10.2903	0.000256117	0.0454283	PAK1
21	16340001	16380000	0.0455825	0.0035742	0.254481	0.00103544	12.0708	1.88e-05	0.00940166	LOC101117288
21	16360001	16400000	0.0268755	0.00480139	0.173885	0.000153399	14.2035	4.86e-07	0.00077816	LOC101117288
21	16380001	16420000	0.0220894	0.0229945	0.109941	6.9e-05	14.4404	3.12e-07	0.000538696	LOC101117288
21	16400001	16440000	0.0395309	0.112779	0.282507	0.000161069	11.5523	4.19e-05	0.0149843	LOC101117288
21	16420001	16460000	0.061467	0.186617	0.567722	0.000115049	10.3129	0.00024837	0.044938	LOC101117288
21	16440001	16480000	0.0397303	0.127375	0.553425	6.14e-05	11.5255	4.36e-05	0.0151423	LOC101117288
22	42440001	42480000	0.0282638	0.0714839	0.0844154	0.0031907	10.7052	0.000144396	0.0322345	HMX2
22	42440001	42480000	0.0282638	0.0714839	0.0844154	0.0031907	10.7052	0.000144396	0.0322345	BUB3
24	19940001	19980000	0.0134147	0.250554	0.0457896	0.00634305	10.4366	0.000209768	0.0403167	LOC101114079
24	20020001	20060000	0.0398377	0.028793	0.0925686	0.00328274	10.8326	0.000120567	0.028358	LOC101114079
24	20040001	20080000	0.0753572	0.00365089	0.0216216	0.0113822	11.3446	5.72e-05	0.0176128	LOC101114079
24	20060001	20100000	0.0733247	0.00845995	0.0277882	0.00954141	10.8744	0.000113592	0.0273015	LOC101114079
24	20080001	20120000	0.0517491	0.0398147	0.0350133	0.00847529	10.2701	0.00026322	0.0458718	LOC101114079
24	41740001	41780000	0.0283405	0.0350056	0.0281947	0.0194433	10.4071	0.000218407	0.0412274	PSMG3
24	41740001	41780000	0.0283405	0.0350056	0.0281947	0.0194433	10.4071	0.000218407	0.0412274	TMEM184A
25	14160001	14200000	0.0250807	0.00924229	0.0660689	0.00305264	12.2154	1.49e-05	0.00806309	PHYHIPL
25	14180001	14220000	0.0244441	0.00169506	0.06228	0.00368157	13.0996	3.46e-06	0.00315379	PHYHIPL
25	14200001	14240000	0.0698349	0.00151865	0.0561133	0.0172957	10.985	9.69e-05	0.0247837	PHYHIPL
26	7760001	7800000	0.00510051	0.054656	0.214927	0.00878209	11.0242	9.16e-05	0.0238799	NEIL3
X	13400001	13440000	0.00529993	0.0433735	0.0599483	0.00448692	12.5441	8.78e-06	0.00579001	ASB9
X	13420001	13460000	0.00460964	0.0239686	0.0221125	0.00457896	13.6396	1.35e-06	0.00169423	ASB9
X	13440001	13480000	0.00908122	0.0291535	0.0120341	0.00502382	13.1936	2.95e-06	0.00286093	ASB9
X	13440001	13480000	0.00908122	0.0291535	0.0120341	0.00502382	13.1936	2.95e-06	0.00286093	ASB11
X	13460001	13500000	0.00166438	0.0106382	0.00329041	0.0292532	14.7622	1.69e-07	0.000371684	ASB11
X	13480001	13520000	6.14e-05	0.254995	0.0206475	0.366455	12.4273	1.06e-05	0.00649349	ASB11
X	13480001	13520000	6.14e-05	0.254995	0.0206475	0.366455	12.4273	1.06e-05	0.00649349	PIGA
X	13480001	13520000	6.14e-05	0.254995	0.0206475	0.366455	12.4273	1.06e-05	0.00649349	LOC121818245
X	47940001	47980000	0.266853	0.00641975	0.000444857	0.0719594	10.5156	0.000188123	0.037738	MSN
X	54420001	54460000	0.0750044	0.0018638	0.0111598	0.0348139	11.248	6.6e-05	0.0193161	SHROOM4
X	55040001	55080000	0.00112748	0.691829	0.00691062	0.0951687	10.656	0.000154708	0.0332688	DGKK
X	55060001	55100000	0.00176409	0.0380813	0.000544566	0.0269599	15.1314	8.26e-08	0.000231623	DGKK
X	55140001	55180000	7.67e-06	0.659224	0.0153859	0.328067	13.6956	1.22e-06	0.00164547	CCNB3
X	55240001	55280000	7.67e-05	0.710789	0.00960277	0.306184	11.7844	2.94e-05	0.0121357	AKAP4
X	56680001	56720000	0.135973	0.000713305	0.00891248	0.0451683	11.1029	8.17e-05	0.0218653	LOC101115856
X	56700001	56740000	0.0640824	0.000736315	0.00772364	0.0620959	11.685	3.42e-05	0.013327	LOC101115856
X	56700001	56740000	0.0640824	0.000736315	0.00772364	0.0620959	11.685	3.42e-05	0.013327	ZNF182
X	58080001	58120000	0.0595955	0.00355119	0.0122489	0.0424685	10.8909	0.000110947	0.0270375	SLC9A7
X	58120001	58160000	0.267689	0.0049778	0.000613596	0.0853512	10.3158	0.0002474	0.0448984	SLC9A7
X	63240001	63280000	0.0099019	0.0477224	0.00182545	0.330421	10.389	0.000223907	0.0417614	KIF4A
X	63360001	63400000	0.00347449	0.00144962	0.00440255	0.0221201	15.2593	6.42e-08	0.000215832	DLG3
X	63400001	63440000	0.00945704	0.00961811	0.0193359	0.00128855	14.5719	2.44e-07	0.000462658	TEX11
X	63420001	63460000	0.0151481	0.0174491	0.0302196	0.00510819	12.4238	1.07e-05	0.00649349	TEX11
X	63740001	63780000	0.00105845	0.000199419	1.53e-05	0.000813014	23.5547	5.31e-17	5.35e-12	LOC101102537
X	63760001	63800000	0.00384264	0.000391167	0.000207089	0.000214759	21.4236	2.68e-14	9.02e-10	LOC101102537
X	63760001	63800000	0.00384264	0.000391167	0.000207089	0.000214759	21.4236	2.68e-14	9.02e-10	SNX12
X	63780001	63820000	0.00599023	0.000590586	0.000529226	0.000314468	19.9027	1.59e-12	3.2e-08	SNX12
X	63780001	63820000	0.00599023	0.000590586	0.000529226	0.000314468	19.9027	1.59e-12	3.2e-08	FOXO4
X	63780001	63820000	0.00599023	0.000590586	0.000529226	0.000314468	19.9027	1.59e-12	3.2e-08	CXHXorf65
X	63800001	63840000	0.00575246	0.000345148	6.14e-05	0.00312934	19.7587	2.3e-12	3.48e-08	FOXO4
X	63800001	63840000	0.00575246	0.000345148	6.14e-05	0.00312934	19.7587	2.3e-12	3.48e-08	CXHXorf65
X	63800001	63840000	0.00575246	0.000345148	6.14e-05	0.00312934	19.7587	2.3e-12	3.48e-08	IL2RG
X	63800001	63840000	0.00575246	0.000345148	6.14e-05	0.00312934	19.7587	2.3e-12	3.48e-08	MED12
X	63820001	63860000	0.0220204	0.00375827	0.000659615	0.0128165	14.5733	2.43e-07	0.000462658	CXHXorf65
X	63820001	63860000	0.0220204	0.00375827	0.000659615	0.0128165	14.5733	2.43e-07	0.000462658	IL2RG
X	63820001	63860000	0.0220204	0.00375827	0.000659615	0.0128165	14.5733	2.43e-07	0.000462658	MED12
X	63820001	63860000	0.0220204	0.00375827	0.000659615	0.0128165	14.5733	2.43e-07	0.000462658	NLGN3
X	69260001	69300000	0.173187	0.00681091	0.000130389	0.336066	10.2759	0.000261161	0.0458244	LOC101106237
X	74260001	74300000	0.453677	0.000521556	0.000268448	0.279309	10.2253	0.000279605	0.0477272	LOC121818221
X	74260001	74300000	0.453677	0.000521556	0.000268448	0.279309	10.2253	0.000279605	0.0477272	POU3F4
X	78780001	78820000	0.0610528	0.00366623	0.029537	0.0493408	10.1782	0.000297906	0.0492138	LOC101103041
X	80220001	80260000	0.20998	0.00802276	0.000115049	0.0697198	11.5324	4.32e-05	0.0150807	MECP2
X	80240001	80280000	0.329325	0.00429517	7.67e-05	0.068531	11.5795	4.02e-05	0.0146861	MECP2
X	80760001	80800000	0.0696124	0.0117504	0.00661149	0.021031	10.9985	9.51e-05	0.0245291	BGN
X	80760001	80800000	0.0696124	0.0117504	0.00661149	0.021031	10.9985	9.51e-05	0.0245291	LOC114111638
X	80760001	80800000	0.0696124	0.0117504	0.00661149	0.021031	10.9985	9.51e-05	0.0245291	HAUS7
X	80780001	80820000	0.0266377	0.0383114	0.0133457	0.0293912	10.547	0.0001801	0.0364914	LOC114111638
X	80780001	80820000	0.0266377	0.0383114	0.0133457	0.0293912	10.547	0.0001801	0.0364914	HAUS7
X	80780001	80820000	0.0266377	0.0383114	0.0133457	0.0293912	10.547	0.0001801	0.0364914	TREX2
X	81220001	81260000	0.0580538	0.0400525	0.0168969	0.0148797	10.163	0.000304026	0.0498817	GAB3
X	81240001	81280000	0.0336941	0.00953374	0.0069413	0.0128855	12.1902	1.56e-05	0.00830579	DKC1
X	81240001	81280000	0.0336941	0.00953374	0.0069413	0.0128855	12.1902	1.56e-05	0.00830579	GAB3
X	81260001	81300000	0.00951073	0.00814548	0.00559906	0.000513886	16.1466	1.05e-08	5.29e-05	DKC1
X	81260001	81300000	0.00951073	0.00814548	0.00559906	0.000513886	16.1466	1.05e-08	5.29e-05	MPP1
X	81280001	81320000	0.0102931	0.0292072	0.0138596	0.000375827	15.0215	1.03e-07	0.000265883	DKC1
X	81280001	81320000	0.0102931	0.0292072	0.0138596	0.000375827	15.0215	1.03e-07	0.000265883	MPP1
X	94820001	94860000	0.394074	0.000697965	3.07e-05	0.519294	10.8073	0.000124979	0.0289903	SOX3
X	95180001	95220000	0.451821	0.00238535	3.83e-05	0.194257	10.9256	0.000105569	0.0264323	LOC101114938
X	98360001	98400000	0.0517415	0.0175488	0.000582916	0.0293145	12.2791	1.35e-05	0.00752225	RBMX
X	107860001	107900000	0.0550932	0.071039	0.00763927	0.0186303	10.1811	0.000296744	0.0491666	LOC101116381
X	110520001	110560000	0.00441022	0.0686997	0.0247969	0.016291	11.9811	2.17e-05	0.00993003	LOC101103048
X	110540001	110580000	0.0026538	0.285782	0.0254029	0.0345608	10.8761	0.000113318	0.0273015	LOC101103048
X	113760001	113800000	0.0407581	0.0246742	0.00325973	0.0132843	11.8957	2.47e-05	0.0109005	ZDHHC9
X	113760001	113800000	0.0407581	0.0246742	0.00325973	0.0132843	11.8957	2.47e-05	0.0109005	CCDC169
X	113780001	113820000	0.0378819	0.059166	0.00263079	0.0207012	11.2269	6.81e-05	0.0196962	CCDC169
X	113800001	113840000	0.0355962	0.0413794	0.000766995	0.0251037	12.0992	1.8e-05	0.00911461	UTP14A
X	113860001	113900000	0.333919	0.00260778	6.9e-05	0.0437647	12.2808	1.35e-05	0.00752225	BCORL1
X	113880001	113920000	0.304543	0.00773131	0.000184079	0.0446161	11.1722	7.38e-05	0.0208096	BCORL1
X	114020001	114060000	0.0150714	0.00860568	0.00685693	0.0057678	13.6588	1.31e-06	0.00166789	AIFM1
X	114020001	114060000	0.0150714	0.00860568	0.00685693	0.0057678	13.6588	1.31e-06	0.00166789	RAB33A
X	114020001	114060000	0.0150714	0.00860568	0.00685693	0.0057678	13.6588	1.31e-06	0.00166789	ZNF280C
X	114040001	114080000	0.0286703	0.00632004	0.00450993	0.012479	12.8708	5.11e-06	0.00418842	ZNF280C
X	114080001	114120000	0.119889	0.0103391	0.00191749	0.0408271	10.736	0.000138257	0.0312094	ZNF280C
X	114640001	114680000	0.0122029	0.0074015	0.0142814	0.0528383	11.7201	3.25e-05	0.0129946	UPF3B
X	114660001	114700000	0.00812247	0.00289924	0.0118424	0.0322214	13.1584	3.13e-06	0.00298223	UPF3B
X	114660001	114700000	0.00812247	0.00289924	0.0118424	0.0322214	13.1584	3.13e-06	0.00298223	LOC121818350
X	114660001	114700000	0.00812247	0.00289924	0.0118424	0.0322214	13.1584	3.13e-06	0.00298223	RPL39
X	116860001	116900000	0.104833	0.00348216	0.0559983	0.0103774	10.5049	0.000190926	0.0381505	KLHL13
X	116880001	116920000	0.166752	0.00410342	0.0281564	0.0112672	10.2839	0.000258346	0.0454937	KLHL13
X	118940001	118980000	0.00879743	0.0685923	0.0364553	0.0178556	11.0192	9.23e-05	0.0239289	LOC101110213
X	119680001	119720000	0.114129	0.0158614	0.0210003	0.0076316	10.4102	0.000217498	0.0412274	IL13RA2
